# Supplementary material for: 2,2,2-Trifluoro­ethyl 4-methyl­benzene­sulfonate
Source: Acta Crystallogr Sect E Struct Rep Online. 2010 Oct 9;66(Pt 11):o2779. doi: 10.1107/S1600536810038894 (PMC3009104; doi:10.1107/S1600536810038894)
Supplement: Supplementary file 2 [file e-66-o2779-Isup2.hkl]

# 
# h,k,l, Fc-squared, Fo-squared, sigma(Fo-squared) and status flag 
# 
data_I
_shelx_title ' X in P2(1)/c' 
_shelx_refln_list_code          4 
_shelx_F_calc_maximum      188.82 
_exptl_crystal_F_000       520.00 
_reflns_d_resolution_high  0.8320 
 
loop_ 
 _symmetry_equiv_pos_as_xyz 
 'x, y, z' 
 '-x, y+1/2, -z+1/2' 
 '-x, -y, -z' 
 'x, -y-1/2, z-1/2' 
 
_cell_length_a     8.3760 
_cell_length_b    11.8270 
_cell_length_c    11.1450 
_cell_angle_alpha  90.000 
_cell_angle_beta   94.540 
_cell_angle_gamma  90.000 
 
_shelx_F_squared_multiplier     1.000 
 
loop_ 
 _refln_index_h 
 _refln_index_k 
 _refln_index_l 
 _refln_F_squared_calc 
 _refln_F_squared_meas 
 _refln_F_squared_sigma 
 _refln_observed_status 
   1   0   0     3387.15     3522.12     53.70 o 
   2   0   0    23552.72    23858.40    215.36 o 
   3   0   0      131.79      133.95      4.74 o 
   4   0   0      856.37      883.27     13.30 o 
   5   0   0      232.91      218.84     10.67 o 
   6   0   0     1958.55     2143.06     25.41 o 
   7   0   0     1419.73     1569.86     23.28 o 
   8   0   0      195.60      212.93     10.53 o 
   9   0   0      122.75      123.38      8.96 o 
  10   0   0       26.00       18.78      6.03 o 
   1   1   0     3346.98     3311.22     54.13 o 
   2   1   0      129.23      124.09      3.82 o 
   3   1   0     3172.71     3419.33     22.28 o 
   4   1   0      442.31      417.21      9.45 o 
   5   1   0      577.31      647.09     13.35 o 
   6   1   0     1216.77     1188.96     19.29 o 
   7   1   0       17.93       21.61      5.90 o 
   8   1   0       58.20       45.57      6.62 o 
   9   1   0       38.61       42.29      6.24 o 
  10   1   0       30.92       31.09      5.99 o 
   0   2   0      254.53      270.24      4.04 o 
   1   2   0      687.41      701.26      6.72 o 
   2   2   0      234.99      245.51      5.87 o 
   3   2   0      689.80      608.87      9.65 o 
   4   2   0     1085.86     1231.51     15.83 o 
   5   2   0      792.96      766.83     14.56 o 
   6   2   0      151.54      137.81      7.74 o 
   7   2   0      328.97      311.08     11.62 o 
   8   2   0        0.40        3.95      4.69 o 
   9   2   0       48.33       50.40      6.42 o 
   1   3   0     4983.17     4662.32     84.84 o 
   2   3   0       25.75       17.27      2.38 o 
   3   3   0       26.01       24.41      2.83 o 
   4   3   0        3.63        3.54      2.55 o 
   5   3   0        7.93        8.10      3.35 o 
   6   3   0        1.30        0.47      4.25 o 
   7   3   0       95.65       87.51      7.67 o 
   8   3   0       35.30       38.92      5.94 o 
   9   3   0        0.62        4.12      4.78 o 
   0   4   0     9796.02    10639.26    151.93 o 
   1   4   0      424.16      445.39      7.32 o 
   2   4   0      290.24      274.46      7.27 o 
   3   4   0       24.12       25.53      2.97 o 
   4   4   0       87.12       88.21      5.11 o 
   5   4   0      100.19       98.27      6.14 o 
   6   4   0      142.84      112.22      7.54 o 
   7   4   0      162.23      187.33      9.79 o 
   8   4   0        0.06        4.13      4.90 o 
   9   4   0        0.19        2.12      4.52 o 
   1   5   0     4547.78     4877.01     26.86 o 
   2   5   0       48.87       56.03      3.60 o 
   3   5   0       53.11       51.16      4.02 o 
   4   5   0       86.80      103.96      4.36 o 
   5   5   0        0.16        5.98      2.84 o 
   6   5   0      200.17      213.40      9.72 o 
   7   5   0       42.37       48.68      5.95 o 
   8   5   0        1.38        5.82      5.05 o 
   9   5   0       17.98       13.89      5.24 o 
   0   6   0     7563.97     7778.05    154.89 o 
   1   6   0      529.35      530.01     10.02 o 
   2   6   0      776.50      720.82     12.14 o 
   3   6   0       54.37       44.28      4.18 o 
   4   6   0      210.20      239.06      8.66 o 
   5   6   0      227.05      220.93      9.05 o 
   6   6   0      268.16      265.50     11.82 o 
   7   6   0      381.14      356.24     13.39 o 
   8   6   0       18.56       19.19      5.71 o 
   9   6   0       34.46       31.26      6.73 o 
   1   7   0      165.42      163.64      6.36 o 
   2   7   0       19.71       13.51      4.16 o 
   3   7   0      385.40      371.67     10.33 o 
   4   7   0      216.27      204.43      8.53 o 
   5   7   0      235.29      214.56      9.22 o 
   6   7   0      334.89      316.34     11.93 o 
   7   7   0        1.21        2.93      4.85 o 
   8   7   0       25.80       15.71      6.10 o 
   0   8   0      195.58      203.49      7.99 o 
   1   8   0        1.09        0.84      3.10 o 
   2   8   0      314.90      356.51     10.17 o 
   3   8   0       53.71       59.16      5.60 o 
   4   8   0       96.67       76.01      5.91 o 
   5   8   0       37.62       39.81      5.87 o 
   6   8   0        2.43        4.06      3.97 o 
   7   8   0       29.09       30.17      5.55 o 
   8   8   0        2.87        3.44      5.64 o 
   1   9   0      419.68      393.49     11.20 o 
   2   9   0       16.20       10.74      4.38 o 
   3   9   0      151.07      127.21      7.30 o 
   4   9   0       89.30       77.52      6.69 o 
   5   9   0       50.77       56.65      6.30 o 
   6   9   0       20.00       26.51      5.15 o 
   7   9   0       80.40       91.37      7.59 o 
   0  10   0      119.14      112.02      7.35 o 
   1  10   0        9.04        5.39      3.76 o 
   2  10   0       46.35       32.98      4.48 o 
   3  10   0       34.78       38.73      5.16 o 
   4  10   0       73.37       62.36      6.01 o 
   5  10   0        4.65        1.39      4.85 o 
   6  10   0        7.60       17.91      3.92 o 
   7  10   0        2.41        0.84      4.58 o 
   1  11   0        8.15        7.80      3.38 o 
   2  11   0        0.52        4.04      2.97 o 
   3  11   0      117.11      112.94      7.59 o 
   4  11   0       11.48       24.63      4.07 o 
   5  11   0        7.90        4.10      4.17 o 
   6  11   0       11.15        6.92      5.14 o 
   0  12   0        2.37        4.21      3.81 o 
   1  12   0        4.59        3.61      3.50 o 
   2  12   0        0.42        3.60      3.60 o 
   3  12   0        0.00        1.77      4.39 o 
   4  12   0        7.60        6.78      4.42 o 
   5  12   0        0.65        4.78      4.78 o 
   1  13   0       22.72       28.67      5.13 o 
   2  13   0        0.05        1.87      4.34 o 
   3  13   0       15.24       12.01      4.87 o 
   4  13   0        3.82        5.31      5.31 o 
   0  14   0        2.36        0.38      4.46 o 
   1  14   0        0.18        1.56      4.28 o 
 -10   1   1        0.10        1.13      5.89 o 
  -9   1   1        0.79        0.00      6.34 o 
  -8   1   1       27.26       20.02      5.97 o 
  -7   1   1      210.79      233.35     11.53 o 
  -6   1   1       60.58       52.91      6.75 o 
  -5   1   1      735.01      973.30     12.31 o 
  -4   1   1      459.25      401.95      9.31 o 
  -3   1   1      280.14      325.59      4.88 o 
  -2   1   1     1986.73     1762.22     12.45 o 
  -1   1   1      465.73      505.28      7.11 o 
   0   1   1      105.12      118.72      1.53 o 
   1   1   1      504.32      519.08      5.22 o 
   2   1   1     2292.93     2080.85     13.63 o 
   3   1   1      118.49      136.76      4.74 o 
   4   1   1      204.89      164.20      7.34 o 
   5   1   1       24.25       27.03      4.07 o 
   6   1   1      195.38      201.75      8.93 o 
   7   1   1      165.23      136.30      8.29 o 
   8   1   1        0.05        1.02      4.53 o 
   9   1   1        5.91        3.09      5.68 o 
  -9   2   1       10.60       11.79      6.02 o 
  -8   2   1        0.08        4.63      5.73 o 
  -7   2   1      474.94      489.14     15.12 o 
  -6   2   1       51.45       65.89      6.89 o 
  -5   2   1      292.19      273.61     10.54 o 
  -4   2   1      377.54      508.40      7.86 o 
  -3   2   1      904.87      942.64     12.43 o 
  -2   2   1      287.29      266.64      5.04 o 
  -1   2   1      142.96      144.84      3.35 o 
   0   2   1      570.38      583.59      4.19 o 
   1   2   1       24.80       20.86      1.74 o 
   2   2   1     1881.78     1943.27     13.53 o 
   3   2   1      116.41      116.78      5.47 o 
   4   2   1      482.43      434.63      9.36 o 
   5   2   1        0.82        6.64      2.90 o 
   6   2   1      196.94      179.53      9.11 o 
   7   2   1        2.53        0.30      4.70 o 
   8   2   1        8.44        9.95      4.83 o 
   9   2   1       90.00       75.11      7.82 o 
  -9   3   1       44.97       44.60      8.05 o 
  -8   3   1       12.32        1.72      5.71 o 
  -7   3   1      610.33      740.76     18.38 o 
  -6   3   1        0.06        7.06      4.28 o 
  -5   3   1        0.51        0.18      4.21 o 
  -4   3   1      177.70      208.26      6.95 o 
  -3   3   1       94.11       81.42      3.99 o 
  -2   3   1      878.44      658.70      8.70 o 
  -1   3   1    12360.39    12250.79    149.91 o 
   0   3   1    25456.14    26012.99    153.56 o 
   1   3   1     1593.69     1614.88     12.05 o 
   2   3   1       84.56       86.03      2.64 o 
   3   3   1      474.49      439.06      8.16 o 
   4   3   1       82.90       80.46      4.60 o 
   5   3   1        1.69        1.07      2.67 o 
   6   3   1     1169.50     1190.18     18.65 o 
   7   3   1      125.72      127.21      7.71 o 
   8   3   1      169.80      170.84      9.47 o 
   9   3   1        1.53        1.58      4.82 o 
  -9   4   1        4.15       16.05      5.70 o 
  -8   4   1        3.24       14.15      5.03 o 
  -7   4   1      225.13      256.31     11.81 o 
  -6   4   1      668.91      630.53     15.93 o 
  -5   4   1       17.85        8.91      3.84 o 
  -4   4   1      605.11      633.17     10.10 o 
  -3   4   1      245.34      223.24      6.65 o 
  -2   4   1      181.25      136.93      4.64 o 
  -1   4   1     1494.03     1391.63     15.04 o 
   0   4   1      400.57      378.37      4.78 o 
   1   4   1      261.73      289.64      5.89 o 
   2   4   1      496.72      585.96      7.37 o 
   3   4   1       52.09       37.66      3.43 o 
   4   4   1      138.52      151.38      6.12 o 
   5   4   1      280.90      272.33      8.88 o 
   6   4   1       75.98      103.31      5.30 o 
   7   4   1       22.01       24.70      5.26 o 
   8   4   1        0.08        2.48      4.09 o 
   9   4   1       50.27       47.46      6.31 o 
  -9   5   1       16.77       30.44      7.68 o 
  -8   5   1        2.39        5.11      6.02 o 
  -7   5   1        2.42       14.93      4.75 o 
  -6   5   1       18.24       28.35      5.98 o 
  -5   5   1      107.82       92.67      6.72 o 
  -4   5   1        1.21        0.43      2.97 o 
  -3   5   1      411.94      389.82      9.51 o 
  -2   5   1      198.46      205.28      7.08 o 
  -1   5   1       52.84       48.93      3.80 o 
   0   5   1      178.65      168.13      4.71 o 
   1   5   1       34.60       38.43      2.91 o 
   2   5   1      341.24      362.11      7.97 o 
   3   5   1      357.73      341.20      8.64 o 
   4   5   1      510.73      421.29     10.37 o 
   5   5   1        4.57        0.70      3.30 o 
   6   5   1       79.10      100.28      5.67 o 
   7   5   1       35.36       32.19      5.45 o 
   8   5   1       12.05       14.69      5.53 o 
   9   5   1        2.49        5.45      4.94 o 
  -9   6   1        1.73        3.99      6.88 o 
  -8   6   1       44.74       74.91      8.88 o 
  -7   6   1       15.62       26.75      6.62 o 
  -6   6   1       48.48       71.19      9.50 o 
  -5   6   1       38.84       40.31      5.73 o 
  -4   6   1        6.52        1.92      3.50 o 
  -3   6   1      371.26      341.25      9.51 o 
  -2   6   1       62.60       59.40      4.36 o 
  -1   6   1     1426.67     1601.46     17.73 o 
   0   6   1     1947.45     1876.91     55.71 o 
   1   6   1     2518.23     2643.03     21.60 o 
   2   6   1        5.24        9.30      2.90 o 
   3   6   1      193.20      206.19      7.46 o 
   4   6   1      119.12      121.38      6.33 o 
   5   6   1       57.20       55.18      5.69 o 
   6   6   1       54.30       45.14      5.79 o 
   7   6   1      225.95      231.32     10.61 o 
   8   6   1        2.08        0.75      4.78 o 
   9   6   1       10.40       12.95      5.47 o 
  -8   7   1        0.16        0.52      6.12 o 
  -7   7   1       14.66       18.24      6.88 o 
  -6   7   1        0.43        6.74      5.20 o 
  -5   7   1       74.49       87.94      7.13 o 
  -4   7   1       22.52       30.14      5.14 o 
  -3   7   1      283.00      241.65      8.92 o 
  -2   7   1        7.09        9.14      3.37 o 
  -1   7   1      129.14      134.30      6.00 o 
   0   7   1     1005.83     1047.29     10.51 o 
   1   7   1        3.08        2.64      3.04 o 
   2   7   1       24.03       35.70      3.22 o 
   3   7   1       35.58       30.07      4.73 o 
   4   7   1       10.58       15.07      3.78 o 
   5   7   1        4.20       11.29      4.18 o 
   6   7   1       10.42       11.90      3.86 o 
   7   7   1       16.74       19.16      5.07 o 
   8   7   1        0.91        3.56      4.92 o 
  -8   8   1        3.26        2.75      6.49 o 
  -7   8   1       39.81       37.90      7.90 o 
  -6   8   1        9.48        4.81      5.95 o 
  -5   8   1        2.37        5.06      4.34 o 
  -4   8   1      269.62      248.97      9.88 o 
  -3   8   1      120.97      122.31      7.29 o 
  -2   8   1        0.46        0.00      3.34 o 
  -1   8   1        7.21        6.18      3.02 o 
   0   8   1      378.09      360.95      7.16 o 
   1   8   1        8.29       21.84      3.48 o 
   2   8   1       39.95       44.43      4.76 o 
   3   8   1      294.20      299.60      9.77 o 
   4   8   1       10.16        9.79      3.61 o 
   5   8   1       14.29       12.82      4.53 o 
   6   8   1       13.41       11.73      4.36 o 
   7   8   1        2.30        2.57      4.74 o 
   8   8   1       11.94       18.22      4.70 o 
  -7   9   1        5.87        3.51      6.72 o 
  -6   9   1        5.16        1.27      6.15 o 
  -5   9   1       17.42        5.46      5.82 o 
  -4   9   1        7.59       12.61      3.97 o 
  -3   9   1       27.91       22.81      4.43 o 
  -2   9   1       14.30       11.96      3.76 o 
  -1   9   1       25.55       26.75      4.46 o 
   0   9   1      136.57      151.82      4.49 o 
   1   9   1       12.41       16.02      3.62 o 
   2   9   1        0.11        1.02      3.56 o 
   3   9   1      102.58       88.91      6.36 o 
   4   9   1       56.94       58.06      5.45 o 
   5   9   1        4.33        8.89      3.63 o 
   6   9   1       44.52       40.20      5.57 o 
   7   9   1       19.09       17.10      5.66 o 
  -7  10   1        6.02       10.08      6.63 o 
  -6  10   1       46.60       43.52      7.38 o 
  -5  10   1        9.17        0.00      4.85 o 
  -4  10   1        5.95        8.87      4.21 o 
  -3  10   1       23.30       24.30      5.00 o 
  -2  10   1        1.69        5.17      3.35 o 
  -1  10   1        9.24       20.14      4.48 o 
   0  10   1       86.16       73.30      4.17 o 
   1  10   1      140.53      151.77      8.05 o 
   2  10   1       15.10       15.84      3.62 o 
   3  10   1       58.91       62.91      6.21 o 
   4  10   1        1.78        8.35      3.61 o 
   5  10   1       28.83       21.03      4.77 o 
   6  10   1        1.58        4.50      4.42 o 
   7  10   1       11.56       14.83      4.96 o 
  -6  11   1        8.47       21.05      6.24 o 
  -5  11   1        0.91        3.33      5.02 o 
  -4  11   1        5.25        4.42      4.67 o 
  -3  11   1       10.98       10.03      4.41 o 
  -2  11   1        0.38        3.78      3.78 o 
  -1  11   1        1.51        4.60      3.13 o 
   0  11   1        0.04        3.33      4.10 o 
   1  11   1        1.25        5.60      3.95 o 
   2  11   1        0.34        4.19      4.19 o 
   3  11   1        0.16        7.03      3.10 o 
   4  11   1        0.22        1.76      4.02 o 
   5  11   1        0.16        3.77      4.33 o 
   6  11   1        1.23        2.00      3.97 o 
  -5  12   1        0.10        2.66      5.39 o 
  -4  12   1       51.25       56.59      6.69 o 
  -3  12   1       14.07       19.15      5.35 o 
  -2  12   1       14.84       12.35      5.24 o 
  -1  12   1        0.67        1.32      3.82 o 
   0  12   1       22.96       25.67      6.55 o 
   1  12   1       15.88       15.11      4.86 o 
   2  12   1        0.80        4.26      4.15 o 
   3  12   1       41.07       37.57      5.92 o 
   4  12   1        7.21       11.94      4.33 o 
   5  12   1        8.07        0.41      5.56 o 
  -4  13   1        0.10        5.08      5.08 o 
  -3  13   1       20.97       25.28      5.37 o 
  -2  13   1        0.68        0.00      4.19 o 
  -1  13   1        0.50        1.11      4.34 o 
   0  13   1        3.52        0.03      3.50 o 
   1  13   1        8.10        7.93      4.39 o 
   2  13   1       20.76       26.84      5.43 o 
   3  13   1        0.04        3.24      4.76 o 
  -1  14   1        2.26        5.02      5.02 o 
   0  14   1        2.12        3.01      3.25 o 
   1  14   1        0.02        4.42      4.42 o 
 -10   0   2        2.53        9.26      5.91 o 
  -9   0   2       12.67       24.42      5.82 o 
  -8   0   2      193.90      169.20     10.54 o 
  -7   0   2      247.63      243.22     13.34 o 
  -6   0   2      331.09      414.14     12.51 o 
  -5   0   2       29.39       53.80      3.42 o 
  -4   0   2        2.10       14.20      3.14 o 
  -3   0   2        8.36       12.08      2.24 o 
  -2   0   2     1020.11     1057.15     10.54 o 
  -1   0   2    35652.75    36371.51    253.00 o 
   0   0   2     3790.72     3921.25     54.54 o 
   1   0   2    19682.20    21051.06    183.49 o 
   2   0   2       23.50       15.42      4.50 o 
   3   0   2     3157.33     3247.84     21.92 o 
   4   0   2      802.70      802.22     12.69 o 
   5   0   2     1220.39     1202.12     17.59 o 
   6   0   2      974.74      894.74     16.87 o 
   7   0   2      515.59      474.71     13.33 o 
   8   0   2      222.94      224.66     10.51 o 
   9   0   2      155.76      231.46      8.86 o 
 -10   1   2        5.41       18.73      5.36 o 
  -9   1   2       77.20      105.69      8.84 o 
  -8   1   2        0.07        2.75      4.92 o 
  -7   1   2      593.28      626.53     16.47 o 
  -6   1   2      176.81      163.60      8.44 o 
  -5   1   2      775.05      750.71     14.56 o 
  -4   1   2       33.81       33.85      3.14 o 
  -3   1   2     3940.81     4370.49     25.16 o 
  -2   1   2     2006.81     1921.32     13.83 o 
  -1   1   2     1394.52     1509.83      9.76 o 
   0   1   2     4356.34     4487.49     65.54 o 
   1   1   2      665.01      722.93      7.12 o 
   2   1   2     7091.21     6737.21    110.60 o 
   3   1   2     2264.49     2508.22     18.93 o 
   4   1   2     3176.31     3435.79     25.59 o 
   5   1   2       11.40       10.14      3.46 o 
   6   1   2      145.89      170.54      7.75 o 
   7   1   2       93.05       80.82      6.57 o 
   8   1   2      180.45      182.91      9.57 o 
   9   1   2      110.04       78.05      8.54 o 
  -9   2   2        0.54        4.15      5.38 o 
  -8   2   2       52.54       62.72      7.38 o 
  -7   2   2       13.71       17.32      5.01 o 
  -6   2   2      593.55      633.74     14.57 o 
  -5   2   2      475.91      521.87      9.26 o 
  -4   2   2     1782.54     1527.69     17.75 o 
  -3   2   2     1007.86      950.66     11.83 o 
  -2   2   2      780.53      673.57      8.36 o 
  -1   2   2        1.29        6.10      1.74 o 
   0   2   2      374.62      401.09      3.92 o 
   1   2   2       70.03       58.88      2.78 o 
   2   2   2     1427.69     1205.95     11.26 o 
   3   2   2     3368.25     3502.11     22.33 o 
   4   2   2        6.59        6.25      3.19 o 
   5   2   2      334.07      280.75      8.95 o 
   6   2   2      108.53       95.67      6.58 o 
   7   2   2        1.91        8.98      3.34 o 
   8   2   2       18.73       22.12      4.98 o 
   9   2   2       12.37       23.19      5.17 o 
  -9   3   2       20.62       11.25      6.42 o 
  -8   3   2        4.48       15.27      5.44 o 
  -7   3   2       71.36       72.16      7.37 o 
  -6   3   2        8.85       14.42      5.07 o 
  -5   3   2        0.96       11.70      3.81 o 
  -4   3   2       35.01       44.79      2.70 o 
  -3   3   2       79.04       96.01      3.32 o 
  -2   3   2      157.92      155.56      4.64 o 
  -1   3   2      246.33      308.17      4.62 o 
   0   3   2     4800.88     4728.72     63.03 o 
   1   3   2      394.51      422.99      6.66 o 
   2   3   2        0.03        1.94      1.75 o 
   3   3   2      634.93      552.64      9.31 o 
   4   3   2       77.39       59.96      5.87 o 
   5   3   2       54.26       68.64      4.08 o 
   6   3   2      209.51      248.20      7.80 o 
   7   3   2       59.00       51.34      5.81 o 
   8   3   2       11.13        6.99      4.48 o 
   9   3   2        7.11        8.00      4.83 o 
  -9   4   2        0.28        0.95      5.11 o 
  -8   4   2        0.26        3.31      4.13 o 
  -7   4   2       22.54       15.95      5.86 o 
  -6   4   2       22.76       30.49      5.10 o 
  -5   4   2        6.60        5.91      4.26 o 
  -4   4   2        1.30        3.01      3.01 o 
  -3   4   2      187.63      182.07      6.18 o 
  -2   4   2      290.87      341.42      7.37 o 
  -1   4   2       51.26       35.90      4.14 o 
   0   4   2      508.60      468.65     14.74 o 
   1   4   2       13.41       12.99      2.89 o 
   2   4   2      241.45      200.66      5.66 o 
   3   4   2      360.29      322.99      8.90 o 
   4   4   2       35.58       40.45      3.87 o 
   5   4   2       18.30       25.01      3.14 o 
   6   4   2       36.76       38.29      4.46 o 
   7   4   2        0.44        2.79      3.75 o 
   8   4   2        0.95        5.38      4.52 o 
   9   4   2        2.14        1.24      5.25 o 
  -9   5   2       17.96       22.86      5.88 o 
  -8   5   2        1.61        1.77      5.52 o 
  -7   5   2      151.55      131.87      9.69 o 
  -6   5   2        6.07        3.46      4.65 o 
  -5   5   2        5.10        2.23      4.17 o 
  -4   5   2      945.66      861.31     14.78 o 
  -3   5   2      389.69      386.43     10.48 o 
  -2   5   2      111.82      119.24      5.10 o 
  -1   5   2        2.66        0.88      2.13 o 
   0   5   2     2337.03     2330.42     13.33 o 
   1   5   2       24.05       28.82      2.83 o 
   2   5   2      593.30      600.38     11.19 o 
   3   5   2      644.31      714.34     12.40 o 
   4   5   2      164.17      150.68      7.01 o 
   5   5   2        0.09        1.42      3.50 o 
   6   5   2        9.38        7.69      4.28 o 
   7   5   2       12.04        6.38      4.39 o 
   8   5   2      107.85       96.19      7.74 o 
   9   5   2       26.42       29.78      6.41 o 
  -9   6   2        5.77        6.80      6.80 o 
  -8   6   2       28.14       19.99      7.41 o 
  -7   6   2       53.87       56.26      7.84 o 
  -6   6   2      152.22      166.33      9.24 o 
  -5   6   2       70.50       86.49      7.03 o 
  -4   6   2      199.45      204.29      8.50 o 
  -3   6   2      190.64      162.45      7.17 o 
  -2   6   2      125.59      133.44      6.69 o 
  -1   6   2     1837.13     1962.59     19.57 o 
   0   6   2        0.20        2.72      2.00 o 
   1   6   2      858.47      881.29     13.07 o 
   2   6   2      558.96      531.94     10.83 o 
   3   6   2      966.13      943.18     14.71 o 
   4   6   2        5.01       14.70      3.79 o 
   5   6   2      171.74      151.16      8.46 o 
   6   6   2      179.23      185.90      8.88 o 
   7   6   2        6.98       18.33      4.57 o 
   8   6   2       23.79       22.55      6.13 o 
  -8   7   2        0.12        2.00      6.34 o 
  -7   7   2      307.99      386.96     15.49 o 
  -6   7   2      186.84      167.48     10.05 o 
  -5   7   2      304.88      314.31     11.26 o 
  -4   7   2      123.03      111.75      7.07 o 
  -3   7   2      447.88      418.81     11.19 o 
  -2   7   2       98.35      106.17      5.96 o 
  -1   7   2      674.05      725.30     13.05 o 
   0   7   2      962.71     1014.80     16.85 o 
   1   7   2       22.54       19.67      3.28 o 
   2   7   2      619.33      622.51     12.77 o 
   3   7   2       28.63       18.89      3.96 o 
   4   7   2      498.10      456.57     12.45 o 
   5   7   2       17.97       18.90      4.28 o 
   6   7   2      138.23      129.64      7.79 o 
   7   7   2       48.36       54.35      5.94 o 
   8   7   2       19.24       21.92      5.45 o 
  -8   8   2       25.08       27.90      7.41 o 
  -7   8   2        7.14       16.86      6.12 o 
  -6   8   2      154.99      170.55     10.50 o 
  -5   8   2       14.23       19.44      4.91 o 
  -4   8   2      274.54      319.56     11.31 o 
  -3   8   2      129.11      125.15      7.62 o 
  -2   8   2      123.19      111.11      6.57 o 
  -1   8   2       80.64       75.80      5.95 o 
   0   8   2       15.33       11.22      2.47 o 
   1   8   2      130.88      131.88      6.55 o 
   2   8   2        1.81        2.37      3.42 o 
   3   8   2      257.39      266.78      9.73 o 
   4   8   2       11.40       12.80      4.05 o 
   5   8   2       61.27       84.46      5.28 o 
   6   8   2       47.95       41.32      4.76 o 
   7   8   2        0.51        1.47      4.29 o 
   8   8   2        7.70        8.76      4.53 o 
  -7   9   2       33.42       33.93      7.20 o 
  -6   9   2       65.95       88.30      8.65 o 
  -5   9   2       20.51       27.49      5.71 o 
  -4   9   2      170.74      187.26      9.18 o 
  -3   9   2        3.35        4.56      4.44 o 
  -2   9   2      317.28      295.33     10.47 o 
  -1   9   2      191.63      204.28      8.58 o 
   0   9   2     1030.20     1008.84     12.28 o 
   1   9   2       11.76       20.41      3.90 o 
   2   9   2       98.30       85.87      6.55 o 
   3   9   2       96.01      102.56      7.11 o 
   4   9   2        9.44        2.72      4.91 o 
   5   9   2       23.04       21.52      5.31 o 
   6   9   2      126.89      119.75      8.36 o 
   7   9   2       51.91       41.70      6.74 o 
  -7  10   2        0.08       10.78      5.57 o 
  -6  10   2       13.29       18.31      6.45 o 
  -5  10   2       80.38       95.60      8.08 o 
  -4  10   2       16.82       18.92      5.06 o 
  -3  10   2      168.19      139.58      8.70 o 
  -2  10   2       15.94       15.22      4.40 o 
  -1  10   2       17.60       20.70      4.56 o 
   0  10   2       39.49       41.76      3.94 o 
   1  10   2      111.32       90.81      7.40 o 
   2  10   2       43.49       47.72      5.02 o 
   3  10   2       70.73       60.08      6.00 o 
   4  10   2        5.37        4.64      4.71 o 
   5  10   2       76.21       74.66      7.28 o 
   6  10   2        0.59        0.37      4.62 o 
  -6  11   2        4.77        9.94      5.96 o 
  -5  11   2        3.25        4.15      4.85 o 
  -4  11   2       58.65       56.83      6.20 o 
  -3  11   2        6.30       10.90      4.37 o 
  -2  11   2       12.54       13.24      4.10 o 
  -1  11   2       52.13       58.02      5.62 o 
   0  11   2       37.50       42.35      3.85 o 
   1  11   2       12.76       23.96      4.37 o 
   2  11   2       27.21       21.12      5.41 o 
   3  11   2       69.43       76.34      6.54 o 
   4  11   2       11.61       14.60      4.50 o 
   5  11   2        7.02       11.55      4.33 o 
   6  11   2        0.89        4.14      3.88 o 
  -5  12   2        1.66        3.56      5.27 o 
  -4  12   2        0.79        3.19      4.45 o 
  -3  12   2        0.04        4.91      4.91 o 
  -2  12   2        0.53        1.77      4.23 o 
  -1  12   2        4.90       12.94      4.32 o 
   0  12   2       15.48       14.58      6.52 o 
   1  12   2        9.90       10.08      4.82 o 
   2  12   2        4.89        0.35      4.22 o 
   3  12   2       19.79        9.99      5.76 o 
   4  12   2        0.01        0.81      4.45 o 
   5  12   2        1.56        3.79      5.06 o 
  -3  13   2        0.04        4.03      5.08 o 
  -2  13   2        1.09        1.18      4.41 o 
  -1  13   2       12.41        5.38      4.92 o 
   0  13   2       73.20       55.40      8.71 o 
   1  13   2       14.89       13.93      4.75 o 
   2  13   2        3.97        8.60      4.76 o 
   3  13   2        3.02        2.95      5.30 o 
  -1  14   2        8.28       20.20      5.16 o 
   0  14   2        4.71       11.84      3.83 o 
  -9   1   3        0.41        5.82      5.03 o 
  -8   1   3        4.76       12.72      5.13 o 
  -7   1   3        6.17        1.48      5.45 o 
  -6   1   3      301.96      387.39      9.15 o 
  -5   1   3        5.60        1.49      4.22 o 
  -4   1   3      278.53      317.88      5.40 o 
  -3   1   3        6.49       15.19      2.20 o 
  -2   1   3      410.80      372.65      6.73 o 
  -1   1   3      675.41      727.31      7.91 o 
   0   1   3      238.28      222.46      3.47 o 
   1   1   3      918.40     1018.50      9.74 o 
   2   1   3     2226.71     1951.40     15.27 o 
   3   1   3       46.84       34.98      4.42 o 
   4   1   3      217.93      269.02      5.66 o 
   5   1   3       43.33       56.40      4.64 o 
   6   1   3        8.21        0.00      4.09 o 
   7   1   3       30.62       23.51      5.11 o 
   8   1   3        0.10        0.72      5.04 o 
   9   1   3        2.29       10.47      5.36 o 
  -9   2   3       55.11       60.77      6.63 o 
  -8   2   3        0.67        1.90      4.41 o 
  -7   2   3       81.03       86.48      7.18 o 
  -6   2   3       64.35       77.90      5.37 o 
  -5   2   3       17.82       21.95      3.29 o 
  -4   2   3     2090.21     2375.98     22.02 o 
  -3   2   3      374.37      335.50      8.75 o 
  -2   2   3      235.93      271.35      5.72 o 
  -1   2   3       76.71       80.68      4.80 o 
   0   2   3        0.34        0.11      1.06 o 
   1   2   3       42.53       44.43      2.60 o 
   2   2   3      558.36      605.49      8.71 o 
   3   2   3     1765.68     1779.11     19.07 o 
   4   2   3       87.32       81.45      5.59 o 
   5   2   3        0.97        0.23      3.19 o 
   6   2   3        0.62        4.99      3.69 o 
   7   2   3        6.09        7.39      3.99 o 
   8   2   3       77.60       65.88      6.89 o 
   9   2   3        0.44        4.85      4.85 o 
  -9   3   3        0.01        1.36      5.03 o 
  -8   3   3       45.87       25.80      6.15 o 
  -7   3   3        3.51        1.35      4.37 o 
  -6   3   3      125.90      123.14      8.14 o 
  -5   3   3       13.24       18.50      3.57 o 
  -4   3   3      471.08      594.86      8.92 o 
  -3   3   3       54.85       40.85      4.53 o 
  -2   3   3       96.49      103.19      4.52 o 
  -1   3   3      388.70      392.39      7.20 o 
   0   3   3     1438.41     1336.72      8.73 o 
   1   3   3      113.12       98.69      3.66 o 
   2   3   3      151.03      171.36      5.18 o 
   3   3   3        0.21        5.16     10.16 o 
   4   3   3      165.00      155.72      6.26 o 
   5   3   3        4.89        4.87      3.00 o 
   6   3   3        1.32        2.65      3.86 o 
   7   3   3      111.62      117.93      7.72 o 
   8   3   3        3.49        1.07      4.29 o 
   9   3   3       99.95       88.25      8.09 o 
  -9   4   3        8.70       10.31      6.14 o 
  -8   4   3        6.07        7.70      4.98 o 
  -7   4   3      147.34      178.07      9.77 o 
  -6   4   3        2.31        2.92      3.94 o 
  -5   4   3      251.26      338.78      8.05 o 
  -4   4   3       35.62       48.41      4.25 o 
  -3   4   3      417.82      359.65      8.85 o 
  -2   4   3       80.20       99.13      4.52 o 
  -1   4   3        5.24        0.84      2.78 o 
   0   4   3      522.82      521.04      9.11 o 
   1   4   3      297.75      256.33      6.25 o 
   2   4   3       54.12       41.45      3.50 o 
   3   4   3     2242.20     1971.14     19.18 o 
   4   4   3      276.98      273.24      8.43 o 
   5   4   3      125.88      101.50      5.83 o 
   6   4   3       71.61       69.25      5.81 o 
   7   4   3        8.18        9.55      4.49 o 
   8   4   3       42.55       46.28      6.31 o 
   9   4   3        1.74        3.79      4.99 o 
  -9   5   3        8.67        5.88      5.88 o 
  -8   5   3        0.03        5.54      4.91 o 
  -7   5   3       57.71       49.60      6.90 o 
  -6   5   3       80.41       65.46      6.74 o 
  -5   5   3       26.88       31.89      4.91 o 
  -4   5   3      179.75      161.60      7.16 o 
  -3   5   3       57.10       39.10      3.85 o 
  -2   5   3       11.19        8.56      2.45 o 
  -1   5   3       19.77       27.45      2.43 o 
   0   5   3      325.49      308.53      6.10 o 
   1   5   3       14.89       10.66      3.23 o 
   2   5   3      104.24      102.26      4.98 o 
   3   5   3      284.02      316.48      8.81 o 
   4   5   3       47.61       59.30      4.84 o 
   5   5   3       80.76      122.01      5.00 o 
   6   5   3       35.94       28.93      4.67 o 
   7   5   3        4.88        2.97      3.97 o 
   8   5   3        0.06        1.51      4.48 o 
  -8   6   3       20.70       17.66      6.30 o 
  -7   6   3       41.80       54.12      7.11 o 
  -6   6   3        0.59        1.35      4.75 o 
  -5   6   3        0.72        3.45      4.19 o 
  -4   6   3       41.02       46.64      5.23 o 
  -3   6   3        0.88        0.67      2.88 o 
  -2   6   3       55.99       41.36      4.16 o 
  -1   6   3     1411.58     1266.48     16.12 o 
   0   6   3     1065.37     1170.79     10.73 o 
   1   6   3        0.89        1.80      2.44 o 
   2   6   3      143.54      159.30      6.39 o 
   3   6   3      495.14      496.58     11.63 o 
   4   6   3       86.50       68.44      5.36 o 
   5   6   3        2.76        4.47      4.05 o 
   6   6   3      330.72      324.74     11.40 o 
   7   6   3        0.00        4.51      4.51 o 
   8   6   3       40.72       48.64      5.74 o 
  -8   7   3        0.01        5.81      5.81 o 
  -7   7   3        5.15       15.93      5.95 o 
  -6   7   3        6.53        8.69      5.23 o 
  -5   7   3       35.02       40.24      5.56 o 
  -4   7   3      204.53      207.44      9.31 o 
  -3   7   3       97.04       92.67      6.33 o 
  -2   7   3      449.91      486.30     11.65 o 
  -1   7   3       96.65       81.59      5.13 o 
   0   7   3      150.18      121.46      5.16 o 
   1   7   3      198.34      178.97      7.15 o 
   2   7   3       13.01        8.24      3.69 o 
   3   7   3      116.06      107.77      7.01 o 
   4   7   3      100.97       78.68      6.29 o 
   5   7   3      144.75      124.48      8.71 o 
   6   7   3        1.47        2.55      4.26 o 
   7   7   3       22.97       35.39      5.32 o 
   8   7   3        0.38        2.86      4.72 o 
  -8   8   3        3.53        4.10      6.45 o 
  -7   8   3        6.46        2.23      6.06 o 
  -6   8   3       12.84       18.72      6.39 o 
  -5   8   3       85.73       72.80      6.62 o 
  -4   8   3       55.83       51.70      6.63 o 
  -3   8   3       25.95       16.55      5.04 o 
  -2   8   3       10.36       12.34      3.63 o 
  -1   8   3       14.63       17.57      3.92 o 
   0   8   3      118.73      157.98      4.09 o 
   1   8   3        0.64        0.94      3.17 o 
   2   8   3      105.50      120.95      7.37 o 
   3   8   3       27.79       26.47      4.51 o 
   4   8   3       50.74       38.43      5.82 o 
   5   8   3        0.05        4.23      4.23 o 
   6   8   3        0.25        2.73      3.94 o 
   7   8   3        0.02        6.87      3.96 o 
  -7   9   3        0.18        6.22      5.89 o 
  -6   9   3        3.38        3.35      5.54 o 
  -5   9   3       24.10       28.15      5.65 o 
  -4   9   3        9.26        4.55      4.64 o 
  -3   9   3        9.09        5.60      4.66 o 
  -2   9   3       75.49       66.96      6.11 o 
  -1   9   3       32.01       24.86      5.16 o 
   0   9   3       91.16       74.14      4.51 o 
   1   9   3        9.60        7.60      4.28 o 
   2   9   3       49.86       39.35      5.20 o 
   3   9   3       40.69       48.02      5.57 o 
   4   9   3       14.03        0.32      4.77 o 
   5   9   3        2.97        1.36      4.28 o 
   6   9   3       11.34       12.53      5.31 o 
   7   9   3        4.88        2.86      5.07 o 
  -6  10   3        4.48        4.44      4.98 o 
  -5  10   3        4.85        4.72      5.27 o 
  -4  10   3        0.56        2.47      4.48 o 
  -3  10   3        0.02        3.23      3.99 o 
  -2  10   3        0.05        0.92      3.76 o 
  -1  10   3       17.49       18.98      3.82 o 
   0  10   3      163.26      159.54      7.45 o 
   1  10   3       33.93       48.61      5.74 o 
   2  10   3       13.73       21.26      5.29 o 
   3  10   3        2.99        3.32      4.13 o 
   4  10   3       44.59       46.33      5.54 o 
   5  10   3        0.94        0.73      5.01 o 
   6  10   3       39.64       31.72      5.93 o 
  -6  11   3       12.85       10.94      5.06 o 
  -5  11   3        0.34        0.00      4.84 o 
  -4  11   3       11.43       14.49      4.70 o 
  -3  11   3        5.41        1.75      5.01 o 
  -2  11   3       50.46       51.53      6.31 o 
  -1  11   3        0.01        3.97      3.97 o 
   0  11   3       23.75       26.86      3.84 o 
   1  11   3        0.18        2.38      4.03 o 
   2  11   3        5.61       16.29      4.41 o 
   3  11   3        0.04        0.00      3.81 o 
   4  11   3        3.24        6.89      4.09 o 
   5  11   3        7.42        9.26      5.29 o 
  -5  12   3       14.24       19.89      5.76 o 
  -4  12   3        6.22        6.18      5.10 o 
  -3  12   3       25.55       37.77      5.94 o 
  -2  12   3        2.35        3.34      4.84 o 
  -1  12   3       86.03       85.62      7.98 o 
   0  12   3       27.59       26.03      4.22 o 
   1  12   3        9.97       14.52      5.80 o 
   2  12   3       14.74       29.92      5.27 o 
   3  12   3        0.57        3.25      4.83 o 
   4  12   3       18.36       19.31      5.79 o 
  -3  13   3        1.42        3.34      5.75 o 
  -2  13   3       23.28       16.73      5.91 o 
  -1  13   3        0.05        3.65      4.62 o 
   0  13   3       25.84       27.92      6.16 o 
   1  13   3       18.64       30.46      5.50 o 
   2  13   3        1.18        5.09      5.09 o 
   3  13   3       19.49       13.38      7.10 o 
  -9   0   4       43.59       39.14      6.44 o 
  -8   0   4        3.13        2.76      4.62 o 
  -7   0   4      414.18      346.54     12.78 o 
  -6   0   4      140.52      137.55      8.55 o 
  -5   0   4      109.29      116.87      7.47 o 
  -4   0   4      345.00      289.87      8.76 o 
  -3   0   4      264.00      240.10      9.31 o 
  -2   0   4       35.86       48.60      3.24 o 
  -1   0   4     2013.71     2088.32     16.33 o 
   0   0   4     6871.04     6975.52    105.05 o 
   1   0   4        8.89        8.06      2.35 o 
   2   0   4       49.72       48.31      5.49 o 
   3   0   4      263.98      250.29      7.24 o 
   4   0   4        4.41        1.27      2.89 o 
   5   0   4        0.01        3.95      3.17 o 
   6   0   4      622.80      689.47     15.77 o 
   7   0   4      114.12      106.23      7.55 o 
   8   0   4      186.78      173.65      9.86 o 
   9   0   4      133.30      116.31      9.49 o 
  -9   1   4        3.74        3.98      4.83 o 
  -8   1   4       35.73       39.66      6.11 o 
  -7   1   4       15.29       11.55      4.99 o 
  -6   1   4      337.27      360.10     11.56 o 
  -5   1   4       58.66       49.61      5.33 o 
  -4   1   4     1268.71     1558.71     18.51 o 
  -3   1   4      424.41      422.09      8.99 o 
  -2   1   4        6.14        5.42      1.99 o 
  -1   1   4       55.14       55.73      3.20 o 
   0   1   4      712.06      780.07      6.59 o 
   1   1   4     1651.28     1680.77     14.05 o 
   2   1   4      544.68      648.57      9.81 o 
   3   1   4     4126.55     4192.62     27.76 o 
   4   1   4       68.17       70.50      4.67 o 
   5   1   4      337.69      287.41      9.85 o 
   6   1   4       54.31       47.61      5.50 o 
   7   1   4       24.26       19.56      5.31 o 
   8   1   4       41.86       39.17      6.32 o 
   9   1   4       69.84       70.05      8.29 o 
  -9   2   4       24.96       37.61      6.42 o 
  -8   2   4        2.26        0.75      4.54 o 
  -7   2   4      247.12      263.03     11.19 o 
  -6   2   4      116.55      138.95      6.11 o 
  -5   2   4      591.39      537.46     12.77 o 
  -4   2   4      198.89      155.68      6.55 o 
  -3   2   4      464.59      439.97      9.09 o 
  -2   2   4        7.00        5.68      1.11 o 
  -1   2   4       97.51      107.66      4.66 o 
   0   2   4      343.46      368.59      4.76 o 
   1   2   4      226.43      194.89      5.41 o 
   2   2   4     2797.76     2809.01     20.17 o 
   3   2   4      245.52      201.78      6.48 o 
   4   2   4     1078.28      919.21     14.62 o 
   5   2   4       38.51       47.39      4.90 o 
   6   2   4       50.60       59.48      4.52 o 
   7   2   4        0.04        4.87      3.51 o 
   8   2   4       25.23       26.85      5.40 o 
   9   2   4       20.90       22.00      5.47 o 
  -9   3   4        0.11        0.87      4.63 o 
  -8   3   4       74.09       59.54      6.16 o 
  -7   3   4       16.78       29.54      5.24 o 
  -6   3   4       85.95       76.16      6.76 o 
  -5   3   4        8.11        8.44      2.93 o 
  -4   3   4      153.63      118.45      6.88 o 
  -3   3   4      109.30      109.47      5.09 o 
  -2   3   4     1515.85     1480.86     15.61 o 
  -1   3   4     1893.06     1929.21     17.17 o 
   0   3   4     1149.58     1067.22      8.58 o 
   1   3   4       87.59       87.99      4.64 o 
   2   3   4       22.92       28.40      2.99 o 
   3   3   4      146.82      186.56      5.14 o 
   4   3   4       59.97       43.26      4.27 o 
   5   3   4       54.60       70.58      5.34 o 
   6   3   4       20.25       14.03      4.29 o 
   7   3   4       75.67       76.85      6.57 o 
   8   3   4        6.71        5.65      4.46 o 
   9   3   4        2.18        4.81      4.81 o 
  -9   4   4        5.79        1.83      5.52 o 
  -8   4   4        0.01        0.00      4.43 o 
  -7   4   4       14.48       13.58      4.63 o 
  -6   4   4       11.09        8.09      3.77 o 
  -5   4   4       13.73       11.93      3.98 o 
  -4   4   4       72.36       88.02      5.56 o 
  -3   4   4      171.05      197.00      6.96 o 
  -2   4   4     1155.08     1113.06     14.46 o 
  -1   4   4       13.10       17.78      3.15 o 
   0   4   4       73.59       63.60      3.60 o 
   1   4   4       23.76       13.93      3.18 o 
   2   4   4        4.95        6.00      2.94 o 
   3   4   4       18.06       23.88      3.55 o 
   4   4   4       43.51       44.67      4.29 o 
   5   4   4       65.04       82.58      6.03 o 
   6   4   4        0.04        4.62      3.84 o 
   7   4   4        2.43        2.34      4.49 o 
   8   4   4        2.07        4.22      4.81 o 
  -9   5   4       11.99       14.00      5.67 o 
  -8   5   4        0.35       11.03      4.56 o 
  -7   5   4        8.08       10.31      5.46 o 
  -6   5   4       18.67       10.50      4.57 o 
  -5   5   4       30.24       19.37      4.49 o 
  -4   5   4      307.57      291.15     10.90 o 
  -3   5   4        0.40        1.03      3.03 o 
  -2   5   4       20.74       21.47      3.67 o 
  -1   5   4       22.12       20.91      2.38 o 
   0   5   4       59.07       56.52      2.83 o 
   1   5   4        0.03        0.36      2.21 o 
   2   5   4      152.26      141.15      7.13 o 
   3   5   4        9.20        4.87      3.69 o 
   4   5   4       30.13       29.35      3.99 o 
   5   5   4        3.04        0.00      3.19 o 
   6   5   4       18.91       11.69      4.27 o 
   7   5   4        0.51        2.74      4.24 o 
   8   5   4        9.51        4.35      5.12 o 
  -8   6   4        0.11        2.69      4.80 o 
  -7   6   4      103.67      117.53      9.14 o 
  -6   6   4       98.64       98.06      7.88 o 
  -5   6   4       19.03       18.03      5.65 o 
  -4   6   4        0.06        1.01      3.77 o 
  -3   6   4       49.37       70.96      5.62 o 
  -2   6   4       89.40       89.74      5.59 o 
  -1   6   4       26.83       22.39      4.28 o 
   0   6   4     1058.84     1086.89     25.58 o 
   1   6   4        4.11        2.59      2.79 o 
   2   6   4      668.60      599.08     12.49 o 
   3   6   4       17.45       13.98      4.07 o 
   4   6   4      204.11      176.46      7.59 o 
   5   6   4        9.09        3.35      4.36 o 
   6   6   4       75.29       79.18      6.48 o 
   7   6   4        3.75        1.42      5.45 o 
   8   6   4       46.13       47.92      6.31 o 
  -8   7   4       54.77       73.67      8.58 o 
  -7   7   4       37.95       32.82      6.84 o 
  -6   7   4      226.15      235.29     11.17 o 
  -5   7   4      134.23      102.29      7.63 o 
  -4   7   4      390.21      377.96     12.04 o 
  -3   7   4      223.43      229.65      8.88 o 
  -2   7   4       93.82       99.59      6.33 o 
  -1   7   4      290.82      338.28      9.88 o 
   0   7   4        0.24        0.81      2.31 o 
   1   7   4      410.29      421.52     11.13 o 
   2   7   4      125.63      110.09      6.80 o 
   3   7   4     1053.49     1098.51     18.25 o 
   4   7   4        3.69        0.00      4.36 o 
   5   7   4      213.52      185.16      9.39 o 
   6   7   4       20.89       15.83      5.13 o 
   7   7   4       15.17       17.44      4.71 o 
  -7   8   4      113.98      103.96     10.16 o 
  -6   8   4       20.72       12.27      5.14 o 
  -5   8   4      213.10      229.21     10.38 o 
  -4   8   4       27.54       21.97      5.20 o 
  -3   8   4      872.67      941.37     18.21 o 
  -2   8   4      285.75      293.55     10.41 o 
  -1   8   4      381.28      397.88     11.56 o 
   0   8   4      159.07      131.75      5.03 o 
   1   8   4      237.16      236.15      9.25 o 
   2   8   4      154.66      197.72      8.79 o 
   3   8   4      127.32      138.76      8.16 o 
   4   8   4      155.29      158.43      8.94 o 
   5   8   4        3.10        2.30      4.06 o 
   6   8   4       10.40       20.94      4.91 o 
   7   8   4        1.39        4.79      4.38 o 
  -7   9   4        4.79        7.21      5.95 o 
  -6   9   4       25.92       28.41      6.34 o 
  -5   9   4       18.54       18.01      6.25 o 
  -4   9   4       18.43       25.26      4.98 o 
  -3   9   4      137.65      137.62      8.16 o 
  -2   9   4      182.81      166.99      9.03 o 
  -1   9   4      771.94      797.56     17.08 o 
   0   9   4       74.36       86.86      5.62 o 
   1   9   4      275.46      306.36     11.37 o 
   2   9   4        0.49        1.84      4.47 o 
   3   9   4       92.26       71.91      6.59 o 
   4   9   4       33.15       41.74      5.34 o 
   5   9   4      124.44      110.51      8.80 o 
   6   9   4       18.57       23.24      5.87 o 
  -6  10   4        0.21        4.53      5.05 o 
  -5  10   4       11.80       12.53      5.16 o 
  -4  10   4       44.69       33.22      6.20 o 
  -3  10   4        9.45        9.45      4.52 o 
  -2  10   4       75.01       72.67      6.14 o 
  -1  10   4        0.79        0.94      3.96 o 
   0  10   4       45.15       44.10      4.23 o 
   1  10   4        0.78        4.33      4.33 o 
   2  10   4       96.72       92.87      7.57 o 
   3  10   4       10.25       15.59      5.10 o 
   4  10   4      116.79      121.11      8.49 o 
   5  10   4       24.86       28.50      6.63 o 
   6  10   4       31.82       29.21      5.91 o 
  -5  11   4        0.01        4.75      4.75 o 
  -4  11   4        8.05       12.27      4.44 o 
  -3  11   4        1.13        2.23      4.52 o 
  -2  11   4       12.95       16.35      5.51 o 
  -1  11   4       11.30       10.20      4.92 o 
   0  11   4       33.09       27.26      3.66 o 
   1  11   4        3.12        4.31      4.31 o 
   2  11   4        2.30        4.19      4.82 o 
   3  11   4        0.51        2.33      5.00 o 
   4  11   4        0.26        2.03      4.67 o 
   5  11   4        1.68        1.70      4.61 o 
  -4  12   4        4.50        1.74      5.52 o 
  -3  12   4       12.82       12.13      6.00 o 
  -2  12   4        0.86        0.00      4.72 o 
  -1  12   4        3.75       12.11      4.51 o 
   0  12   4        5.59        6.41      4.99 o 
   1  12   4        0.27        6.96      4.90 o 
   2  12   4        2.10        2.08      5.14 o 
   3  12   4        9.32       13.43      5.82 o 
   4  12   4        6.83        7.58      6.07 o 
  -2  13   4        5.55       12.97      5.39 o 
  -1  13   4       32.95       39.40      6.75 o 
   0  13   4        4.19        3.74      3.74 o 
   1  13   4        0.25        2.73      5.33 o 
   2  13   4        2.59        2.80      5.59 o 
  -9   1   5        0.42        5.38      4.90 o 
  -8   1   5        3.42        0.79      5.35 o 
  -7   1   5      159.17      141.54      8.66 o 
  -6   1   5        0.82        4.41      4.41 o 
  -5   1   5      298.60      320.56      8.54 o 
  -4   1   5        2.91        9.62      3.67 o 
  -3   1   5       68.22       76.71      3.49 o 
  -2   1   5       14.32       11.72      3.72 o 
  -1   1   5      205.67      195.18      4.20 o 
   0   1   5      718.94      783.23      7.49 o 
   1   1   5        2.28        1.85      2.01 o 
   2   1   5      458.73      502.21      9.58 o 
   3   1   5      304.84      293.41      8.28 o 
   4   1   5       61.79       83.98      4.48 o 
   5   1   5      101.76      100.01      6.51 o 
   6   1   5        1.21        0.70      4.85 o 
   7   1   5        0.00        0.00      3.89 o 
   8   1   5        0.48        3.96      4.58 o 
  -9   2   5        6.30        0.90      5.40 o 
  -8   2   5        4.95        0.77      4.81 o 
  -7   2   5        4.93       15.53      4.51 o 
  -6   2   5      210.33      200.70      9.20 o 
  -5   2   5        5.34        2.98      4.10 o 
  -4   2   5      391.23      446.24     10.60 o 
  -3   2   5        3.51        0.57      3.21 o 
  -2   2   5       96.29      110.90      3.49 o 
  -1   2   5      199.17      220.32      6.46 o 
   0   2   5      137.22      151.13      4.28 o 
   1   2   5       65.41       75.78      4.23 o 
   2   2   5      152.13      158.33      6.17 o 
   3   2   5       41.62       55.70      3.56 o 
   4   2   5       21.03       25.85      4.11 o 
   5   2   5       36.53       27.34      4.60 o 
   6   2   5       63.37       51.41      5.44 o 
   7   2   5        5.25        1.06      3.65 o 
   8   2   5        2.55        3.94      3.71 o 
  -9   3   5        7.93        4.94      5.70 o 
  -8   3   5        6.01        5.93      4.77 o 
  -7   3   5      268.71      256.42     10.83 o 
  -6   3   5       70.04       64.38      6.19 o 
  -5   3   5       25.03       16.19      5.21 o 
  -4   3   5        4.29        5.63      3.32 o 
  -3   3   5       86.30       79.73      4.86 o 
  -2   3   5      120.21       98.40      4.95 o 
  -1   3   5     1374.99     1288.49     15.38 o 
   0   3   5     2421.98     2619.98     29.26 o 
   1   3   5       58.17       61.31      4.06 o 
   2   3   5      113.36       80.89      4.73 o 
   3   3   5       44.70       46.03      4.09 o 
   4   3   5       20.79       21.85      4.05 o 
   5   3   5       38.75       40.24      5.10 o 
   6   3   5      122.20      135.09      7.71 o 
   7   3   5        0.11        4.35      4.35 o 
   8   3   5       57.12       50.35      6.77 o 
  -9   4   5        3.12        5.12      4.91 o 
  -8   4   5        2.44        1.24      5.04 o 
  -7   4   5       18.82       13.88      5.26 o 
  -6   4   5      203.23      173.74      8.96 o 
  -5   4   5        0.02        3.23      3.65 o 
  -4   4   5       97.70       87.54      6.20 o 
  -3   4   5       18.53       13.70      4.56 o 
  -2   4   5      467.62      396.57      9.58 o 
  -1   4   5      257.11      320.15      8.30 o 
   0   4   5      582.11      621.94      7.71 o 
   1   4   5      570.55      584.95     10.99 o 
   2   4   5      274.84      240.21      7.97 o 
   3   4   5      813.36      840.96     14.53 o 
   4   4   5       46.13       39.14      4.48 o 
   5   4   5       77.10       99.90      5.47 o 
   6   4   5       13.32       15.14      3.88 o 
   7   4   5        3.38        4.76      4.76 o 
   8   4   5        0.00        6.90      4.97 o 
  -8   5   5       26.71       22.20      6.44 o 
  -7   5   5       29.45       17.30      5.43 o 
  -6   5   5       25.35       29.92      5.36 o 
  -5   5   5       96.14       91.59      6.87 o 
  -4   5   5      248.51      265.22      9.30 o 
  -3   5   5      504.56      574.00     12.84 o 
  -2   5   5       17.80       17.95      3.17 o 
  -1   5   5       12.08       16.04      3.17 o 
   0   5   5        5.93        8.81      3.67 o 
   1   5   5       95.44       64.64      4.65 o 
   2   5   5        1.13        3.03      3.15 o 
   3   5   5      434.14      460.40     11.83 o 
   4   5   5       65.70       49.14      5.55 o 
   5   5   5        1.45        5.95      3.46 o 
   6   5   5        9.64       11.93      4.12 o 
   7   5   5        0.18        2.58      5.00 o 
   8   5   5       33.18       35.95      6.11 o 
  -8   6   5       13.36        6.35      6.49 o 
  -7   6   5       16.47       10.01      6.16 o 
  -6   6   5        0.25        5.63      4.73 o 
  -5   6   5        7.59        2.78      4.67 o 
  -4   6   5        5.18        6.91      4.71 o 
  -3   6   5        0.20        1.01      3.76 o 
  -2   6   5      693.99      623.38     13.33 o 
  -1   6   5        5.15        5.01      3.94 o 
   0   6   5      786.37      816.98     10.19 o 
   1   6   5        0.82        0.65      3.16 o 
   2   6   5        0.46        0.96      3.33 o 
   3   6   5       61.32       51.77      5.58 o 
   4   6   5       42.59       45.14      5.34 o 
   5   6   5      125.27      154.41      8.22 o 
   6   6   5       30.27       39.71      5.01 o 
   7   6   5      107.67      101.50      8.86 o 
  -8   7   5        8.25       18.33      5.94 o 
  -7   7   5       22.71        9.86      6.27 o 
  -6   7   5       28.54       33.02      5.86 o 
  -5   7   5        4.40        3.36      4.18 o 
  -4   7   5        4.98        0.30      4.85 o 
  -3   7   5       16.16       17.89      4.69 o 
  -2   7   5        9.23        7.69      4.18 o 
  -1   7   5        9.00       10.20      4.24 o 
   0   7   5       24.77       19.52      2.95 o 
   1   7   5       50.38       58.33      5.56 o 
   2   7   5       50.31       50.66      5.70 o 
   3   7   5       38.41       36.91      5.38 o 
   4   7   5      126.02      131.42      8.06 o 
   5   7   5        0.10        2.64      4.41 o 
   6   7   5       39.15       49.04      6.33 o 
   7   7   5        1.27        4.03      4.68 o 
  -7   8   5        8.26       10.53      5.60 o 
  -6   8   5        0.03        0.39      4.82 o 
  -5   8   5       21.32       19.27      5.83 o 
  -4   8   5       42.70       36.03      6.28 o 
  -3   8   5        4.38        6.62      4.66 o 
  -2   8   5       54.29       72.54      6.56 o 
  -1   8   5       74.38       72.82      6.48 o 
   0   8   5      129.97      127.47      5.28 o 
   1   8   5        7.60        0.30      4.87 o 
   2   8   5       64.13       62.64      6.60 o 
   3   8   5        3.95        1.54      4.60 o 
   4   8   5       34.98       43.37      6.10 o 
   5   8   5        8.77        8.53      4.67 o 
   6   8   5       16.51       12.31      5.10 o 
   7   8   5        9.43        4.67      5.79 o 
  -7   9   5        6.47       12.20      5.99 o 
  -6   9   5        8.78        6.99      5.20 o 
  -5   9   5        6.37        9.76      4.79 o 
  -4   9   5       28.94       17.75      5.93 o 
  -3   9   5        0.02        2.62      4.24 o 
  -2   9   5        9.05        9.65      4.51 o 
  -1   9   5      104.54      106.33      8.18 o 
   0   9   5       94.21       95.55      5.05 o 
   1   9   5       79.74       97.82      7.40 o 
   2   9   5       19.99       18.84      5.46 o 
   3   9   5       26.10       33.91      5.39 o 
   4   9   5       30.45       29.74      6.44 o 
   5   9   5        2.56        3.83      5.10 o 
   6   9   5        0.00        4.13      5.00 o 
  -6  10   5       17.92       14.87      6.05 o 
  -5  10   5        0.51        1.70      4.32 o 
  -4  10   5       12.99       14.94      5.74 o 
  -3  10   5        2.78        3.59      4.66 o 
  -2  10   5        1.34        0.33      4.05 o 
  -1  10   5        7.01        4.05      4.05 o 
   0  10   5        0.21        1.88      2.85 o 
   1  10   5        1.57        1.76      4.44 o 
   2  10   5       15.70       17.30      5.77 o 
   3  10   5       70.97       78.84      6.96 o 
   4  10   5       11.96       10.75      5.21 o 
   5  10   5        5.01       14.60      4.77 o 
  -5  11   5        0.28        0.47      5.27 o 
  -4  11   5       31.98       34.86      6.18 o 
  -3  11   5      102.74       89.31      8.50 o 
  -2  11   5        1.05        1.16      5.04 o 
  -1  11   5       44.55       41.18      6.44 o 
   0  11   5        0.26        4.48      3.16 o 
   1  11   5       27.46       46.44      6.31 o 
   2  11   5        3.71        7.80      5.06 o 
   3  11   5       35.83       32.10      6.90 o 
   4  11   5        6.55        8.75      5.16 o 
  -4  12   5       16.91       12.57      5.68 o 
  -3  12   5        1.75        0.40      5.47 o 
  -2  12   5       37.83       31.42      6.13 o 
  -1  12   5        3.47        4.19      5.93 o 
   0  12   5       39.75       38.84      7.99 o 
   1  12   5        6.46       10.15      6.29 o 
   2  12   5       22.81       13.18      6.47 o 
   3  12   5       37.53       44.29      7.47 o 
  -1  13   5       15.12       26.52      6.89 o 
   0  13   5        0.00        5.22      3.97 o 
   1  13   5       19.08       28.87      6.56 o 
  -9   0   6       15.13       20.25      6.12 o 
  -8   0   6      198.33      185.59     10.74 o 
  -7   0   6       78.55       60.39      7.16 o 
  -6   0   6      197.93      186.34     10.56 o 
  -5   0   6       39.24       61.35      5.62 o 
  -4   0   6      884.52      923.89     17.79 o 
  -3   0   6      633.79      590.84     12.31 o 
  -2   0   6     1586.37     1853.95     20.05 o 
  -1   0   6     4974.33     5100.71     31.94 o 
   0   0   6        2.31        4.74      1.70 o 
   1   0   6      692.04      802.71     13.01 o 
   2   0   6       27.59       31.49      3.92 o 
   3   0   6      734.51      787.56     14.52 o 
   4   0   6      150.04      131.73      8.46 o 
   5   0   6      535.96      595.10     15.01 o 
   6   0   6       51.76       57.04      6.43 o 
   7   0   6      110.10      103.23      8.69 o 
   8   0   6       63.67       53.97      7.75 o 
  -9   1   6       36.05       44.05      6.84 o 
  -8   1   6       23.44       23.00      6.04 o 
  -7   1   6      272.61      240.68     11.00 o 
  -6   1   6       47.50       45.76      6.51 o 
  -5   1   6      526.90      513.64     13.50 o 
  -4   1   6        5.12        4.24      3.85 o 
  -3   1   6     1587.52     1682.10     19.87 o 
  -2   1   6        8.77        8.33      3.14 o 
  -1   1   6       34.16       28.81      3.43 o 
   0   1   6       93.11       86.12      3.94 o 
   1   1   6        4.84       10.88      2.86 o 
   2   1   6     1224.55     1294.69     16.63 o 
   3   1   6       95.97       98.65      5.95 o 
   4   1   6      550.21      511.57     12.49 o 
   5   1   6        3.09        6.70      3.90 o 
   6   1   6       15.52       22.57      4.48 o 
   7   1   6        1.92        1.14      4.27 o 
   8   1   6       69.43       66.96      7.09 o 
  -9   2   6        3.14        1.35      5.05 o 
  -8   2   6       78.37       91.51      7.55 o 
  -7   2   6        7.64        0.71      5.15 o 
  -6   2   6      361.64      301.55     11.23 o 
  -5   2   6       40.95       34.49      5.30 o 
  -4   2   6      997.93      857.74     15.63 o 
  -3   2   6      108.91      107.98      7.42 o 
  -2   2   6      185.78      180.51      7.49 o 
  -1   2   6       36.35       22.89      5.16 o 
   0   2   6       18.64       16.92      2.13 o 
   1   2   6      595.84      618.80     11.38 o 
   2   2   6      252.89      247.86      7.70 o 
   3   2   6     1662.85     1686.03     20.08 o 
   4   2   6        5.82        4.49      4.24 o 
   5   2   6      190.55      159.16      7.94 o 
   6   2   6        0.31        0.98      3.91 o 
   7   2   6       24.07       28.89      4.68 o 
   8   2   6        5.81        6.78      4.74 o 
  -9   3   6        7.35        6.88      4.84 o 
  -8   3   6        1.50        4.93      4.93 o 
  -7   3   6       10.05        5.32      5.39 o 
  -6   3   6        5.18        9.02      3.97 o 
  -5   3   6        7.03        8.17      4.11 o 
  -4   3   6      131.74      133.34      6.63 o 
  -3   3   6       72.47       91.81      5.58 o 
  -2   3   6      737.78      708.97     12.95 o 
  -1   3   6      839.68      874.66     13.93 o 
   0   3   6     1042.00     1006.12     10.05 o 
   1   3   6      339.73      396.19      9.70 o 
   2   3   6       71.10       74.73      5.33 o 
   3   3   6        0.21        4.93      3.22 o 
   4   3   6       17.37       20.85      4.27 o 
   5   3   6       11.20       23.93      4.07 o 
   6   3   6      159.74      167.62      9.06 o 
   7   3   6        1.15        4.81      4.81 o 
   8   3   6       16.09       19.30      5.62 o 
  -8   4   6       13.65        8.34      5.74 o 
  -7   4   6       39.39       38.73      5.54 o 
  -6   4   6       35.31       18.50      5.20 o 
  -5   4   6       47.03       36.03      5.15 o 
  -4   4   6       15.55       16.23      4.13 o 
  -3   4   6        0.89        1.37      3.46 o 
  -2   4   6        0.27        1.32      3.50 o 
  -1   4   6       23.72       22.81      4.34 o 
   0   4   6      234.51      224.97      8.03 o 
   1   4   6        0.56        4.84      2.73 o 
   2   4   6       40.83       37.99      4.85 o 
   3   4   6       72.56       68.40      5.92 o 
   4   4   6       31.99       21.13      4.96 o 
   5   4   6        0.07        1.46      3.55 o 
   6   4   6        0.05        1.35      3.73 o 
   7   4   6       16.94       19.60      5.43 o 
   8   4   6        0.88        1.76      4.55 o 
  -8   5   6        1.89        4.37      5.81 o 
  -7   5   6       20.11       12.44      5.64 o 
  -6   5   6       34.99       41.01      5.63 o 
  -5   5   6       10.05       11.14      4.60 o 
  -4   5   6       10.07       18.97      4.50 o 
  -3   5   6      523.38      570.71     13.44 o 
  -2   5   6      187.80      249.10      7.16 o 
  -1   5   6       18.14       37.18      3.89 o 
   0   5   6      108.88       82.66      3.87 o 
   1   5   6        0.31        5.26      3.15 o 
   2   5   6       21.31       25.21      4.36 o 
   3   5   6       42.02       31.58      5.12 o 
   4   5   6       16.52       16.13      4.41 o 
   5   5   6        0.23        4.04      3.99 o 
   6   5   6        3.57        4.58      4.58 o 
   7   5   6        1.29        3.96      3.96 o 
  -8   6   6       44.27       53.68      7.70 o 
  -7   6   6       31.11       44.28      6.42 o 
  -6   6   6       54.15       56.86      7.01 o 
  -5   6   6        4.75        7.61      4.49 o 
  -4   6   6      363.42      367.93     12.39 o 
  -3   6   6      121.87      125.67      7.59 o 
  -2   6   6       80.70       62.46      5.63 o 
  -1   6   6      333.88      331.84     10.21 o 
   0   6   6      130.22      138.15      8.13 o 
   1   6   6      167.90      171.92      7.97 o 
   2   6   6        0.59        5.40      3.65 o 
   3   6   6      677.92      702.53     15.81 o 
   4   6   6       58.67       57.53      5.73 o 
   5   6   6      129.77      140.65      8.17 o 
   6   6   6       20.14        9.55      5.88 o 
   7   6   6       20.14       17.72      6.23 o 
  -7   7   6      102.05       88.37      9.16 o 
  -6   7   6       53.42       37.26      6.33 o 
  -5   7   6      144.67      144.88      9.23 o 
  -4   7   6       45.73       61.71      6.82 o 
  -3   7   6      187.90      197.57      9.67 o 
  -2   7   6       41.87       41.15      6.31 o 
  -1   7   6      115.80      114.36      7.70 o 
   0   7   6      229.62      213.65      6.49 o 
   1   7   6       79.93       87.62      6.80 o 
   2   7   6      675.43      675.35     16.09 o 
   3   7   6        0.11        1.26      4.74 o 
   4   7   6      174.46      161.89      9.43 o 
   5   7   6        3.73       11.40      4.73 o 
   6   7   6       52.58       57.25      6.64 o 
   7   7   6        0.11        5.47      5.47 o 
  -7   8   6        0.21        2.37      4.74 o 
  -6   8   6       57.83       62.38      8.02 o 
  -5   8   6        0.14        4.22      5.01 o 
  -4   8   6      503.55      526.20     15.50 o 
  -3   8   6      282.77      288.26     11.64 o 
  -2   8   6      265.46      296.46     11.35 o 
  -1   8   6      232.59      277.67     10.67 o 
   0   8   6      315.06      341.18     10.22 o 
   1   8   6      255.74      303.21     11.43 o 
   2   8   6      403.41      417.14     13.98 o 
   3   8   6      356.20      365.11     13.12 o 
   4   8   6       43.83       48.47      5.82 o 
   5   8   6       77.33       74.92      7.89 o 
   6   8   6        0.75        1.67      4.83 o 
  -6   9   6        0.96        5.00      5.57 o 
  -5   9   6       29.93       32.91      6.31 o 
  -4   9   6       20.15       18.50      5.27 o 
  -3   9   6       22.90       17.67      5.47 o 
  -2   9   6       65.44       52.40      6.23 o 
  -1   9   6      182.54      151.64      9.07 o 
   0   9   6      178.07      182.53     12.72 o 
   1   9   6       43.09       44.18      6.15 o 
   2   9   6       98.12      105.63      8.10 o 
   3   9   6       20.49       11.74      5.95 o 
   4   9   6       37.44       30.77      6.46 o 
   5   9   6        0.00        3.30      5.34 o 
  -5  10   6        3.43        3.53      5.44 o 
  -4  10   6        5.96        6.10      5.34 o 
  -3  10   6        5.12       11.91      3.65 o 
  -2  10   6       13.18       15.98      4.76 o 
  -1  10   6       10.82        8.47      5.35 o 
   0  10   6       72.08       69.65      5.16 o 
   1  10   6       15.58       10.50      5.18 o 
   2  10   6        3.15        0.80      5.05 o 
   3  10   6        1.93        0.39      5.41 o 
   4  10   6        4.29        0.41      5.16 o 
   5  10   6       17.63       22.95      5.88 o 
  -4  11   6        5.47       10.09      5.04 o 
  -3  11   6        2.28        0.41      5.38 o 
  -2  11   6        1.04        5.25      5.25 o 
  -1  11   6       13.44       10.25      5.96 o 
   0  11   6        1.98        5.02      4.41 o 
   1  11   6       17.20       30.76      5.98 o 
   2  11   6        1.57        4.91      5.49 o 
   3  11   6       14.77       27.56      6.45 o 
   4  11   6        6.25       14.18      5.53 o 
  -3  12   6       15.02       16.43      6.81 o 
  -2  12   6        2.22        0.89      5.14 o 
  -1  12   6        0.00        2.28      4.76 o 
   0  12   6        7.56        2.27      4.05 o 
   1  12   6        0.00        0.51      5.92 o 
   2  12   6       14.16       19.81      6.83 o 
  -8   1   7       20.44       24.41      5.88 o 
  -7   1   7        2.82        1.11      4.63 o 
  -6   1   7      173.90      181.59      7.66 o 
  -5   1   7        2.67        8.83      4.91 o 
  -4   1   7      249.00      258.59     10.00 o 
  -3   1   7       22.69       21.00      5.20 o 
  -2   1   7        2.85        3.18      3.54 o 
  -1   1   7       54.51       74.28      5.07 o 
   0   1   7        5.43        9.74      2.13 o 
   1   1   7      111.66      115.85      5.90 o 
   2   1   7      293.98      305.02      9.52 o 
   3   1   7      661.52      664.83     14.51 o 
   4   1   7        2.17        4.03      4.64 o 
   5   1   7       18.91        5.21      4.26 o 
   6   1   7        0.36        1.85      4.08 o 
   7   1   7        0.09        5.29      5.29 o 
   8   1   7        1.71        9.71      5.14 o 
  -8   2   7        1.14        3.33      5.33 o 
  -7   2   7       30.27       25.78      5.88 o 
  -6   2   7       38.66       28.75      5.23 o 
  -5   2   7       11.65        7.25      4.92 o 
  -4   2   7      296.89      272.96     10.92 o 
  -3   2   7     1292.53     1222.48     18.22 o 
  -2   2   7      154.20      158.35      6.88 o 
  -1   2   7      108.11      108.78      5.88 o 
   0   2   7      392.35      362.52      6.54 o 
   1   2   7      168.67      178.51      7.14 o 
   2   2   7      117.70      106.84      6.33 o 
   3   2   7      646.59      592.09     13.45 o 
   4   2   7      137.00      114.68      7.54 o 
   5   2   7       13.95        7.33      5.07 o 
   6   2   7        8.01        7.61      5.06 o 
   7   2   7       15.64        2.47      5.47 o 
   8   2   7       38.89       38.70      6.79 o 
  -8   3   7       27.02       30.62      6.33 o 
  -7   3   7       11.95        2.60      4.66 o 
  -6   3   7       56.95       67.90      6.44 o 
  -5   3   7        5.40        1.48      4.44 o 
  -4   3   7      292.14      269.44     10.13 o 
  -3   3   7       97.88       75.96      6.04 o 
  -2   3   7      381.69      545.49      9.55 o 
  -1   3   7      559.22      621.70     13.65 o 
   0   3   7        3.81        2.57      2.17 o 
   1   3   7      441.57      492.36     11.66 o 
   2   3   7       46.19       40.00      5.07 o 
   3   3   7     1382.90     1370.66     20.11 o 
   4   3   7       23.71       31.34      4.70 o 
   5   3   7      177.59      187.75      9.60 o 
   6   3   7        4.95        5.82      4.43 o 
   7   3   7       48.40       41.96      6.71 o 
  -8   4   7       33.09       25.97      6.19 o 
  -7   4   7       66.37       87.36      6.71 o 
  -6   4   7       10.82        4.48      3.97 o 
  -5   4   7       79.64       65.44      6.00 o 
  -4   4   7      333.72      282.72     10.88 o 
  -3   4   7      285.84      298.73     10.97 o 
  -2   4   7       65.51       57.29      5.31 o 
  -1   4   7        2.17        5.22      3.83 o 
   0   4   7        3.54        3.85      2.03 o 
   1   4   7      111.22       88.21      6.51 o 
   2   4   7      120.27      150.51      7.70 o 
   3   4   7      219.80      240.91      9.87 o 
   4   4   7      101.21       96.21      6.82 o 
   5   4   7       18.97       14.25      4.17 o 
   6   4   7       19.22       23.66      5.14 o 
   7   4   7        2.76        0.85      4.52 o 
  -8   5   7        1.85        5.56      5.56 o 
  -7   5   7       33.29       30.49      6.54 o 
  -6   5   7       36.23       26.32      5.68 o 
  -5   5   7      107.73      100.29      7.88 o 
  -4   5   7      336.83      369.12     12.59 o 
  -3   5   7        4.58        4.83      4.40 o 
  -2   5   7      111.73      106.21      8.85 o 
  -1   5   7        1.60        1.51      3.85 o 
   0   5   7      145.29      172.82      5.43 o 
   1   5   7        0.03        3.67      3.67 o 
   2   5   7      603.53      630.11     15.01 o 
   3   5   7       74.71       69.37      6.51 o 
   4   5   7       89.88       95.14      6.90 o 
   5   5   7       17.31        9.68      4.85 o 
   6   5   7        4.00        5.77      4.36 o 
   7   5   7       19.69       32.28      5.54 o 
  -7   6   7        0.49        1.75      5.54 o 
  -6   6   7       20.15       32.43      5.55 o 
  -5   6   7        0.23        2.83      4.63 o 
  -4   6   7       11.91        4.26      5.47 o 
  -3   6   7        0.11        1.52      4.35 o 
  -2   6   7       18.58       24.99      4.58 o 
  -1   6   7      395.95      371.56     11.53 o 
   0   6   7        2.04        5.55      2.76 o 
   1   6   7       23.73       30.43      5.40 o 
   2   6   7       21.22       23.16      5.42 o 
   3   6   7       70.36       83.38      8.26 o 
   4   6   7        4.07        6.49      4.82 o 
   5   6   7       38.51       31.52      5.77 o 
   6   6   7       66.93       75.60      7.66 o 
   7   6   7        2.39        0.00      5.60 o 
  -7   7   7       46.61       54.81      7.05 o 
  -6   7   7        1.90        5.40      5.40 o 
  -5   7   7       49.32       38.20      6.92 o 
  -4   7   7        5.84        5.28      5.37 o 
  -3   7   7       85.62      102.63      7.42 o 
  -2   7   7        0.36        1.24      4.44 o 
  -1   7   7      148.77      170.74      8.93 o 
   0   7   7       35.10       32.26      3.89 o 
   1   7   7       35.82       28.77      5.73 o 
   2   7   7        0.28        1.01      4.86 o 
   3   7   7      110.31      122.97      8.18 o 
   4   7   7       37.76       35.98      6.81 o 
   5   7   7        5.23        2.34      5.50 o 
   6   7   7        1.94        4.69      4.98 o 
  -6   8   7       11.21       11.60      5.92 o 
  -5   8   7       16.94       11.87      5.68 o 
  -4   8   7       77.67       84.13      8.21 o 
  -3   8   7       44.79       69.34      5.60 o 
  -2   8   7        0.02        6.44      4.25 o 
  -1   8   7        1.96        2.02      4.53 o 
   0   8   7        2.02        1.83      3.40 o 
   1   8   7       31.23       40.54      6.11 o 
   2   8   7        0.05        3.62      4.92 o 
   3   8   7        2.75        7.21      5.11 o 
   4   8   7        0.50        5.49      5.49 o 
   5   8   7        1.37        0.83      5.42 o 
  -6   9   7        2.73        6.16      5.38 o 
  -5   9   7       12.86       13.54      5.26 o 
  -4   9   7       50.48       45.48      7.42 o 
  -3   9   7        0.29        5.10      5.10 o 
  -2   9   7        6.72        3.34      4.38 o 
  -1   9   7        1.47        4.03      4.46 o 
   0   9   7       51.68       41.95      4.46 o 
   1   9   7        0.06        5.46      5.46 o 
   2   9   7       27.20       24.47      5.89 o 
   3   9   7       86.66       80.34      8.37 o 
   4   9   7       11.20        5.64      5.30 o 
   5   9   7        0.97        3.63      5.34 o 
  -5  10   7        2.09        6.98      5.30 o 
  -4  10   7        0.48        5.18      5.18 o 
  -3  10   7        4.42        5.42      5.20 o 
  -2  10   7        0.35        2.03      4.83 o 
  -1  10   7       16.97       22.64      5.88 o 
   0  10   7        3.99        4.97      3.55 o 
   1  10   7       13.53       14.98      5.43 o 
   2  10   7       25.90       18.19      6.95 o 
   3  10   7        0.74        3.19      5.93 o 
   4  10   7        0.59        3.31      4.93 o 
  -4  11   7       30.93       23.88      7.02 o 
  -3  11   7        0.13        0.00      5.28 o 
  -2  11   7       25.17       17.36      5.60 o 
  -1  11   7        1.94        6.73      4.72 o 
   0  11   7       39.51       41.63      8.68 o 
   1  11   7        0.75        0.93      5.26 o 
   2  11   7       36.15       42.16      7.81 o 
   3  11   7        0.43        0.51      6.06 o 
  -1  12   7       21.45       19.87      6.64 o 
   0  12   7        3.29        6.69      4.61 o 
  -8   0   8       10.79       21.96      5.39 o 
  -7   0   8       63.02       57.14      7.96 o 
  -6   0   8        9.92       12.19      6.05 o 
  -5   0   8      302.52      280.47     12.55 o 
  -4   0   8        5.63        5.49      6.13 o 
  -3   0   8      706.57      729.39     16.00 o 
  -2   0   8       49.35       32.90      5.44 o 
  -1   0   8      958.74      866.46     16.05 o 
   0   0   8      154.45      186.74      8.09 o 
   1   0   8      159.85      155.99      7.99 o 
   2   0   8      876.52      904.18     17.38 o 
   3   0   8      397.07      452.70     13.66 o 
   4   0   8      159.05      142.96      8.40 o 
   5   0   8       26.33       22.42      5.56 o 
   6   0   8      259.50      269.67     13.14 o 
   7   0   8        2.59        2.74      5.99 o 
  -8   1   8       61.33       71.72      7.61 o 
  -7   1   8        7.42        3.57      5.17 o 
  -6   1   8      223.56      197.12     10.00 o 
  -5   1   8      107.15      106.07      7.84 o 
  -4   1   8     2599.33     2581.99     29.39 o 
  -3   1   8      188.60      213.10      9.58 o 
  -2   1   8     1059.97     1093.08     17.57 o 
  -1   1   8       14.11       18.96      4.31 o 
   0   1   8      840.39      878.71     17.03 o 
   1   1   8      390.66      416.35     11.44 o 
   2   1   8      931.24      902.73     16.89 o 
   3   1   8     1131.94     1178.72     20.35 o 
   4   1   8       71.34       64.62      7.17 o 
   5   1   8      233.55      242.48     10.65 o 
   6   1   8        6.10       10.58      5.98 o 
   7   1   8      132.34      120.60      9.83 o 
  -8   2   8        3.68        4.36      4.74 o 
  -7   2   8       65.38      101.55      6.74 o 
  -6   2   8        3.12        2.81      4.60 o 
  -5   2   8      297.95      414.45     10.47 o 
  -4   2   8       53.12       66.06      6.82 o 
  -3   2   8      287.36      325.23     10.60 o 
  -2   2   8        5.37        3.44      4.91 o 
  -1   2   8      354.22      365.56     11.88 o 
   0   2   8       92.80       90.39      4.80 o 
   1   2   8      514.00      524.77     12.80 o 
   2   2   8      824.65      839.78     16.66 o 
   3   2   8       41.16       38.45      5.99 o 
   4   2   8      171.15      164.37      8.95 o 
   5   2   8       24.70       30.10      6.09 o 
   6   2   8       57.47       43.82      6.91 o 
   7   2   8        0.02        4.06      5.59 o 
  -8   3   8        1.55        2.64      5.17 o 
  -7   3   8        3.02        8.28      4.98 o 
  -6   3   8        0.00        4.78      4.78 o 
  -5   3   8        1.28        3.19      4.38 o 
  -4   3   8       48.02       38.43      5.71 o 
  -3   3   8        0.29        4.66      4.42 o 
  -2   3   8       23.71       23.98      4.06 o 
  -1   3   8      177.56      182.28      8.24 o 
   0   3   8        2.14        1.73      2.48 o 
   1   3   8       39.87       49.87      5.62 o 
   2   3   8       36.88       27.84      5.34 o 
   3   3   8        0.58        8.03      4.22 o 
   4   3   8        0.60        2.57      4.95 o 
   5   3   8       76.56      103.51      6.54 o 
   6   3   8        0.18        0.00      4.32 o 
   7   3   8       16.60       13.99      5.55 o 
  -8   4   8        2.91        1.80      5.02 o 
  -7   4   8        0.30        2.05      4.72 o 
  -6   4   8        6.58        4.77      4.24 o 
  -5   4   8       22.56       20.81      4.67 o 
  -4   4   8       29.40       36.86      6.50 o 
  -3   4   8        0.94        4.71      4.71 o 
  -2   4   8        3.66        5.84      4.06 o 
  -1   4   8       15.02       24.95      4.68 o 
   0   4   8        0.11        0.72      2.44 o 
   1   4   8       18.56       15.84      5.12 o 
   2   4   8      207.03      202.34      9.47 o 
   3   4   8      166.60      174.78      9.32 o 
   4   4   8        2.26        0.00      4.20 o 
   5   4   8        8.96       12.20      5.34 o 
   6   4   8        0.06        3.68      4.77 o 
   7   4   8        0.35        6.40      5.45 o 
  -7   5   8        0.70        0.00      5.03 o 
  -6   5   8        6.15       15.98      5.15 o 
  -5   5   8       99.19      109.21      8.09 o 
  -4   5   8      855.75      868.06     19.19 o 
  -3   5   8      139.44      115.55      8.53 o 
  -2   5   8      187.18      269.19      8.23 o 
  -1   5   8       21.04       14.93      4.33 o 
   0   5   8       86.63       74.46      4.45 o 
   1   5   8       57.83       68.82      5.89 o 
   2   5   8      128.24      143.37      8.42 o 
   3   5   8      293.62      310.37     12.12 o 
   4   5   8        2.05        3.58      4.68 o 
   5   5   8       67.10       72.87      7.46 o 
   6   5   8        3.81        8.50      5.25 o 
  -7   6   8        6.60        9.10      5.16 o 
  -6   6   8        0.07        5.08      5.08 o 
  -5   6   8       89.60       82.70      7.92 o 
  -4   6   8       14.30        5.75      5.36 o 
  -3   6   8      152.64      156.46      9.16 o 
  -2   6   8        0.83        4.98      4.98 o 
  -1   6   8      127.61      108.90      8.11 o 
   0   6   8        5.00        8.97      3.00 o 
   1   6   8       81.90       74.56      6.81 o 
   2   6   8      350.21      335.83     12.79 o 
   3   6   8       56.82       59.03      7.67 o 
   4   6   8       36.62       54.43      6.65 o 
   5   6   8        1.90        1.62      5.59 o 
   6   6   8       36.47       59.26      7.39 o 
  -6   7   8       40.85       29.40      7.40 o 
  -5   7   8        0.94        3.69      5.30 o 
  -4   7   8      205.61      198.01     11.01 o 
  -3   7   8       33.77       28.46      7.63 o 
  -2   7   8      128.91      141.29      8.73 o 
  -1   7   8       40.22       33.74      6.42 o 
   0   7   8      156.30      181.25     11.05 o 
   1   7   8      194.76      205.21     10.24 o 
   2   7   8       81.56       98.01      7.70 o 
   3   7   8      251.80      278.06     12.45 o 
   4   7   8       17.81       17.94      6.21 o 
   5   7   8      105.58       95.48      8.70 o 
  -6   8   8        0.95        4.26      5.39 o 
  -5   8   8       63.85       65.51      8.33 o 
  -4   8   8        4.52        1.66      5.56 o 
  -3   8   8      120.01      127.75      9.56 o 
  -2   8   8       47.28       43.64      7.01 o 
  -1   8   8       99.42       90.95      8.13 o 
   0   8   8      116.73      125.80      7.29 o 
   1   8   8      114.53       99.76      8.87 o 
   2   8   8      159.81      154.39     10.59 o 
   3   8   8       85.05       80.36      8.70 o 
   4   8   8      122.00      117.37      9.95 o 
   5   8   8        5.61        1.40      6.35 o 
  -5   9   8        1.32        3.26      4.73 o 
  -4   9   8        0.02        4.39      4.95 o 
  -3   9   8        2.20        7.54      5.37 o 
  -2   9   8       79.76       81.56      7.80 o 
  -1   9   8       34.22       23.08      6.07 o 
   0   9   8       28.80       28.24      4.51 o 
   1   9   8        8.32        5.57      5.39 o 
   2   9   8        0.01        5.77      5.88 o 
   3   9   8        1.03        2.33      5.42 o 
   4   9   8        2.66        1.90      6.15 o 
  -4  10   8        5.23        7.04      4.97 o 
  -3  10   8       23.13       19.87      6.40 o 
  -2  10   8        0.16        5.34      5.34 o 
  -1  10   8       49.15       49.56      7.63 o 
   0  10   8       13.89       18.72      4.35 o 
   1  10   8       13.95        8.10      6.46 o 
   2  10   8        2.46        4.91      5.62 o 
   3  10   8       59.15       55.98      9.26 o 
  -2  11   8        0.91        3.88      5.39 o 
  -1  11   8        1.97        4.45      5.84 o 
   0  11   8        0.04        1.72      5.60 o 
   1  11   8        0.10        3.71      5.44 o 
  -7   1   9        0.40        7.65      5.32 o 
  -6   1   9        0.34        5.31      5.31 o 
  -5   1   9       29.10       16.92      5.94 o 
  -4   1   9       27.21       41.55      6.42 o 
  -3   1   9        0.16        3.02      5.01 o 
  -2   1   9        6.95        9.17      4.50 o 
  -1   1   9       27.77       26.62      5.70 o 
   0   1   9        6.48       11.68      4.06 o 
   1   1   9      224.34      223.56      9.65 o 
   2   1   9      197.15      254.28     10.50 o 
   3   1   9        3.73        5.07      4.58 o 
   4   1   9        0.87        3.35      5.28 o 
   5   1   9       54.41       46.29      7.70 o 
   6   1   9        3.03        1.34      6.03 o 
  -7   2   9        1.15        0.00      4.67 o 
  -6   2   9        1.57        4.84      4.84 o 
  -5   2   9      176.71      179.67      9.67 o 
  -4   2   9      500.82      475.01     13.87 o 
  -3   2   9        3.73        6.47      4.51 o 
  -2   2   9       31.97       28.25      4.87 o 
  -1   2   9       14.30       17.45      4.94 o 
   0   2   9       82.35       89.84      7.08 o 
   1   2   9       18.35        9.57      4.92 o 
   2   2   9      409.21      449.13     13.34 o 
   3   2   9      208.10      193.58      9.88 o 
   4   2   9       99.35      108.26      8.32 o 
   5   2   9       71.87       69.89      8.02 o 
   6   2   9       58.61       50.63      8.26 o 
  -7   3   9        7.72       11.74      5.42 o 
  -6   3   9        3.00       10.67      4.54 o 
  -5   3   9        2.05        0.69      5.16 o 
  -4   3   9       10.29       11.96      5.27 o 
  -3   3   9       20.78       16.11      4.25 o 
  -2   3   9      120.75      130.80      7.88 o 
  -1   3   9       55.03       61.16      5.80 o 
   0   3   9       23.89       21.76      3.04 o 
   1   3   9       27.42       20.06      5.39 o 
   2   3   9      310.11      293.90     11.55 o 
   3   3   9       42.26       39.51      6.24 o 
   4   3   9        8.73       14.79      5.17 o 
   5   3   9      114.41      133.12      9.38 o 
   6   3   9       40.53       42.22      7.35 o 
  -7   4   9       18.65       19.53      6.43 o 
  -6   4   9       30.51       26.96      5.60 o 
  -5   4   9       85.47       76.12      7.59 o 
  -4   4   9      378.45      413.84     14.03 o 
  -3   4   9        0.01        2.70      4.75 o 
  -2   4   9       67.88       64.43      7.84 o 
  -1   4   9       69.01       72.62      6.72 o 
   0   4   9      291.23      295.89      7.44 o 
   1   4   9        0.21        0.31      4.79 o 
   2   4   9      495.42      557.87     15.73 o 
   3   4   9       97.66      112.82      8.13 o 
   4   4   9       98.69      113.71      9.05 o 
   5   4   9       20.00        2.89      6.59 o 
   6   4   9       45.04       43.43      8.00 o 
  -7   5   9       11.94        3.18      6.70 o 
  -6   5   9       12.34        7.97      5.71 o 
  -5   5   9       27.95       25.37      6.60 o 
  -4   5   9       58.48       64.24      7.36 o 
  -3   5   9      129.09      174.68     10.04 o 
  -2   5   9        3.53        2.80      4.99 o 
  -1   5   9       86.33       96.59      8.19 o 
   0   5   9        0.09        2.41      3.00 o 
   1   5   9      170.51      158.79      9.09 o 
   2   5   9        1.25        3.65      5.14 o 
   3   5   9      167.19      163.04     10.70 o 
   4   5   9       11.34       11.29      4.50 o 
   5   5   9       34.55       42.71      5.75 o 
  -6   6   9        5.70        8.05      5.80 o 
  -5   6   9        0.06        3.37      4.98 o 
  -4   6   9        3.36        1.19      5.47 o 
  -3   6   9       22.93       16.88      4.39 o 
  -2   6   9       60.96       48.83      6.84 o 
  -1   6   9        2.17        6.29      4.38 o 
   0   6   9       13.15       16.08      3.36 o 
   1   6   9        0.43        1.81      4.29 o 
   2   6   9        9.48       12.07      5.17 o 
   3   6   9        0.99        3.27      5.03 o 
   4   6   9        0.99        3.85      4.63 o 
   5   6   9        5.40        7.71      5.65 o 
  -6   7   9        3.15       13.81      6.06 o 
  -5   7   9        0.52       10.74      5.12 o 
  -4   7   9       22.95       15.74      5.91 o 
  -3   7   9       25.96       23.29      6.29 o 
  -2   7   9        0.08        2.37      5.33 o 
  -1   7   9       38.76       53.32      6.47 o 
   0   7   9        4.73        7.99      4.39 o 
   1   7   9        3.96        0.40      5.69 o 
   2   7   9       70.59       69.58      7.67 o 
   3   7   9       77.34       86.16      8.76 o 
   4   7   9        4.99        1.81      6.55 o 
   5   7   9        0.98        1.42      5.43 o 
  -5   8   9       12.24        0.96      5.76 o 
  -4   8   9       70.45       74.03      7.36 o 
  -3   8   9        2.60        0.00      5.40 o 
  -2   8   9        0.67        0.85      5.09 o 
  -1   8   9       26.88       30.50      7.06 o 
   0   8   9        5.81        0.36      3.93 o 
   1   8   9        0.34        6.99      4.72 o 
   2   8   9        3.34        6.39      5.83 o 
   3   8   9       12.17       10.87      6.63 o 
   4   8   9        0.03        0.98      5.69 o 
  -4   9   9        6.83        6.22      6.14 o 
  -3   9   9        8.27        8.76      5.56 o 
  -2   9   9        2.66        2.69      5.21 o 
  -1   9   9        0.60        4.51      5.25 o 
   0   9   9        5.40        2.84      3.95 o 
   1   9   9        4.44       15.33      5.93 o 
   2   9   9        1.80        5.95      6.57 o 
   3   9   9        0.03        4.58      5.95 o 
  -2  10   9        0.42        5.39      5.84 o 
  -1  10   9        1.53        0.52      6.18 o 
   0  10   9        6.63       11.59      4.17 o 
   1  10   9        0.34        4.77      5.41 o 
  -7   0  10       81.37       88.85      8.91 o 
  -6   0  10       95.26      105.76      9.47 o 
  -5   0  10       33.28       24.98      7.32 o 
  -4   0  10      316.66      306.17     13.34 o 
  -3   0  10       69.65       64.98      7.19 o 
  -2   0  10      923.56      885.90     19.49 o 
  -1   0  10      100.77       92.02      8.80 o 
   0   0  10      776.64      784.41     12.88 o 
   1   0  10        0.07        9.73      4.90 o 
   2   0  10       29.51       42.66      6.65 o 
   3   0  10        1.20       10.06      4.53 o 
   4   0  10      226.13      221.85     12.61 o 
   5   0  10      189.67      192.13     12.33 o 
   6   0  10       45.99       56.20      8.84 o 
  -7   1  10       42.46       47.10      7.45 o 
  -6   1  10        7.90        4.63      6.15 o 
  -5   1  10      290.03      264.24     11.96 o 
  -4   1  10       24.46       22.02      6.20 o 
  -3   1  10      280.65      256.92     10.84 o 
  -2   1  10       15.11       21.79      4.80 o 
  -1   1  10      704.01      736.60     17.90 o 
   0   1  10       62.62       64.22      5.00 o 
   1   1  10      490.12      463.67     14.10 o 
   2   1  10      238.80      248.75     11.59 o 
   3   1  10      176.79      153.51     10.02 o 
   4   1  10      138.89      124.12     10.13 o 
   5   1  10       71.34       57.75      8.99 o 
   6   1  10      158.25      181.26     12.77 o 
  -7   2  10       14.16       24.61      6.32 o 
  -6   2  10       28.82       21.31      5.93 o 
  -5   2  10        5.23        4.54      4.79 o 
  -4   2  10      102.65      101.82      8.13 o 
  -3   2  10        2.10       10.56      4.61 o 
  -2   2  10      101.66      114.15      7.80 o 
  -1   2  10        3.05        3.14      4.92 o 
   0   2  10      214.58      203.05     20.18 o 
   1   2  10       95.26       93.20      7.46 o 
   2   2  10      145.42      106.15      8.56 o 
   3   2  10      104.25      107.92      8.23 o 
   4   2  10       71.37       46.77      7.99 o 
   5   2  10       72.72       67.12      8.41 o 
  -6   3  10        6.26        5.77      4.76 o 
  -5   3  10        0.30        3.45      5.23 o 
  -4   3  10       11.90       14.73      5.11 o 
  -3   3  10        8.53        5.96      4.91 o 
  -2   3  10        0.78        4.41      4.64 o 
  -1   3  10       14.49        7.93      4.45 o 
   0   3  10        0.47        0.95      3.00 o 
   1   3  10        0.09        0.73      4.56 o 
   2   3  10        0.42        7.23      5.28 o 
   3   3  10       12.16        8.31      5.41 o 
   4   3  10        1.96       12.24      5.25 o 
   5   3  10        1.39        3.66      5.42 o 
  -6   4  10        6.33       11.13      5.26 o 
  -5   4  10       14.27       10.02      5.41 o 
  -4   4  10        2.81        1.90      4.82 o 
  -3   4  10        9.74        0.00      5.30 o 
  -2   4  10       20.71       24.33      5.88 o 
  -1   4  10       37.84       26.90      5.71 o 
   0   4  10       85.92       74.86      4.85 o 
   1   4  10       10.10        7.87      4.90 o 
   2   4  10        9.08       13.57      4.87 o 
   3   4  10        4.65        7.42      5.62 o 
   4   4  10       29.18       30.88      6.40 o 
   5   4  10        6.59       12.16      5.16 o 
  -6   5  10        1.32        0.47      5.01 o 
  -5   5  10       68.20       64.13      7.35 o 
  -4   5  10       14.76       11.58      5.96 o 
  -3   5  10       62.04       51.58      7.54 o 
  -2   5  10       18.41       21.25      6.26 o 
  -1   5  10      193.09      181.59     10.38 o 
   0   5  10        3.17        1.26      4.33 o 
   1   5  10       42.94       46.86      6.68 o 
   2   5  10       15.03       12.10      6.05 o 
   3   5  10       13.42       17.85      6.10 o 
   4   5  10       23.43       30.47      6.23 o 
   5   5  10       18.06       31.93      6.91 o 
  -5   6  10       19.48       29.29      6.11 o 
  -4   6  10       71.06       63.24      8.61 o 
  -3   6  10        2.57       14.27      5.25 o 
  -2   6  10       86.29       75.19      8.72 o 
  -1   6  10       19.54       26.49      5.97 o 
   0   6  10      110.49      103.95      6.61 o 
   1   6  10        1.79        6.21      4.80 o 
   2   6  10       27.37       26.49      6.84 o 
   3   6  10        7.25        2.76      6.30 o 
   4   6  10       48.89       49.36      7.73 o 
  -5   7  10       29.85       26.81      7.39 o 
  -4   7  10        3.55        7.49      6.36 o 
  -3   7  10        6.90        7.75      5.55 o 
  -2   7  10       12.61        0.87      6.30 o 
  -1   7  10      120.86      110.30      9.22 o 
   0   7  10       19.53       17.54      4.29 o 
   1   7  10       68.41       58.40      7.50 o 
   2   7  10      103.86       92.12      9.98 o 
   3   7  10        0.29        6.38      5.68 o 
  -4   8  10      119.43      123.94     10.81 o 
  -3   8  10       12.85        8.17      5.74 o 
  -2   8  10       39.13       53.28      6.85 o 
  -1   8  10       19.08       22.20      5.87 o 
   0   8  10       22.25       20.22      4.88 o 
   1   8  10        8.97        3.43      6.24 o 
   2   8  10       81.02       96.45      9.07 o 
  -2   9  10        3.30       11.54      5.97 o 
  -1   9  10       21.70       25.21      7.03 o 
   0   9  10        1.21        2.08      5.44 o 
   1   9  10       23.30       17.77      7.73 o 
  -6   1  11        1.64        1.36      5.22 o 
  -5   1  11        4.80        0.85      5.08 o 
  -4   1  11        0.84        5.38      5.38 o 
  -3   1  11        5.08        8.32      4.50 o 
  -2   1  11       10.93        3.93      4.84 o 
  -1   1  11       16.20       13.71      5.99 o 
   0   1  11       12.28        8.43      4.01 o 
   1   1  11        6.71        7.31      4.68 o 
   2   1  11        3.47        2.53      5.10 o 
   3   1  11        8.17       11.23      5.64 o 
   4   1  11       10.94       13.99      6.12 o 
   5   1  11        0.63        0.00      6.41 o 
  -6   2  11        0.62        1.35      4.69 o 
  -5   2  11        0.06        0.00      5.26 o 
  -4   2  11        8.62        5.05      4.76 o 
  -3   2  11       12.82        9.60      4.91 o 
  -2   2  11       29.09       22.61      6.35 o 
  -1   2  11       35.11       51.37      6.61 o 
   0   2  11        6.18       10.28      3.43 o 
   1   2  11        3.64        4.17      4.64 o 
   2   2  11        5.07        3.85      5.64 o 
   3   2  11       13.47       21.84      5.79 o 
   4   2  11        2.75        6.22      6.81 o 
  -5   3  11        7.59        5.02      6.22 o 
  -4   3  11       23.45       31.82      5.45 o 
  -3   3  11       10.15        9.14      5.74 o 
  -2   3  11        3.88       11.37      5.52 o 
  -1   3  11      126.98      123.75      8.99 o 
   0   3  11       13.10       23.84      4.54 o 
   1   3  11        5.28        2.95      5.29 o 
   2   3  11        0.22        0.89      5.53 o 
   3   3  11        1.46        1.38      5.41 o 
   4   3  11       29.79       29.34      7.91 o 
  -5   4  11       15.00       10.09      6.16 o 
  -4   4  11        0.23        2.57      5.34 o 
  -3   4  11       12.15       12.12      6.03 o 
  -2   4  11       16.37       15.45      6.36 o 
  -1   4  11      101.75       99.19      8.93 o 
   0   4  11        4.14        0.41      3.40 o 
   1   4  11       65.76       77.12      7.63 o 
   2   4  11       16.41       21.01      6.38 o 
   3   4  11       22.72       17.46      7.04 o 
   4   4  11        0.64        5.41      5.09 o 
  -5   5  11       34.88       37.02      7.36 o 
  -4   5  11      108.54      118.73      9.82 o 
  -3   5  11        0.43        1.87      5.32 o 
  -2   5  11       53.49       55.98      8.73 o 
  -1   5  11        0.01        0.90      5.12 o 
   0   5  11       68.97       74.74      5.76 o 
   1   5  11        1.82        2.65      6.24 o 
   2   5  11      137.19      135.04     11.03 o 
   3   5  11        8.66        5.94      6.18 o 
  -4   6  11        3.00        9.84      5.69 o 
  -3   6  11       22.68       24.79      6.92 o 
  -2   6  11        8.55       11.32      6.44 o 
  -1   6  11       40.97       46.47      7.77 o 
   0   6  11        8.70       11.87     10.65 o 
   1   6  11       51.61       47.58      8.69 o 
   2   6  11       18.33       20.48      7.24 o 
   3   6  11        1.06        5.71      6.19 o 
  -3   7  11        3.03        1.54      6.27 o 
  -2   7  11       18.39       10.85      7.19 o 
  -1   7  11        9.06       12.47      6.68 o 
   0   7  11       12.40       11.23      4.48 o 
   1   7  11        0.20        6.89      6.89 o 
   2   7  11       34.37       25.02      8.93 o 
  -1   8  11        4.83        6.74      5.28 o 
   0   8  11        5.35       12.54      4.77 o 
  -5   0  12       42.97       47.44      7.08 o 
  -4   0  12        3.90        9.20      5.94 o 
  -3   0  12       83.72       83.66      8.35 o 
  -2   0  12       32.57       24.56      6.99 o 
  -1   0  12      392.29      398.97     15.88 o 
   0   0  12        0.76        0.41      4.18 o 
   1   0  12      132.41      112.04     10.88 o 
   2   0  12       14.86       11.40      7.37 o 
   3   0  12       21.58       17.81      7.54 o 
  -5   1  12       27.88       25.42      6.84 o 
  -4   1  12      103.74       96.67      8.39 o 
  -3   1  12        0.20        3.39      5.23 o 
  -2   1  12      133.17      118.16      9.08 o 
  -1   1  12       13.28       10.30      6.57 o 
   0   1  12       50.79       51.67      5.85 o 
   1   1  12        1.20       10.91      5.04 o 
   2   1  12      132.12      133.40     10.69 o 
   3   1  12       16.68       19.62      6.74 o 
  -4   2  12        0.00        5.57      5.57 o 
  -3   2  12       13.22       13.21      6.11 o 
  -2   2  12        6.36        2.65      5.70 o 
  -1   2  12       73.91       69.22      8.47 o 
   0   2  12        4.60        0.12      3.77 o 
   1   2  12       64.27       63.23      8.43 o 
   2   2  12       33.19       34.89      7.09 o 
   3   2  12       14.63        7.57      7.57 o 
  -4   3  12        5.49        3.95      5.56 o 
  -3   3  12        8.84        3.14      6.35 o 
  -2   3  12       25.20       23.24      6.94 o 
  -1   3  12        5.79        8.85      5.57 o 
   0   3  12       37.59       32.32      6.65 o 
   1   3  12        4.98       12.61      5.61 o 
   2   3  12        0.10        5.07      5.99 o 
   3   3  12        0.00        3.13      6.50 o 
  -4   4  12       15.11       16.13      6.43 o 
  -3   4  12        9.84        1.48      6.95 o 
  -2   4  12        2.07        4.51      5.59 o 
  -1   4  12        5.29        6.42      6.42 o 
   0   4  12        0.00        0.40      3.44 o 
   1   4  12        0.18        4.90      5.83 o 
   2   4  12        2.38       14.05      5.62 o 
  -3   5  12        3.48        4.68      6.21 o 
  -2   5  12       27.86       41.90      7.23 o 
  -1   5  12        8.53        0.95      6.43 o 
   0   5  12        0.02        6.12      8.16 o 
   1   5  12       15.76        0.52      7.13 o 
  -2   6  12       15.48        7.97      7.07 o 
  -1   6  12       56.96       59.06      9.13 o 
   0   6  12        0.64        3.64      4.24 o 
  -3   1  13        1.32        5.77      5.77 o 
  -2   1  13        2.71       12.99      5.02 o 
  -1   1  13        1.39        1.60      6.36 o 
   0   1  13        0.21        4.68      4.44 o 
   1   1  13        3.41        3.31      6.19 o 
  -2   2  13       27.80       28.12      6.53 o 
  -1   2  13        2.53        5.53      5.75 o 
   0   2  13        0.46        0.90      4.34 o 
   1   2  13        8.19       11.66      6.73 o 
  -1   3  13       41.73       46.32      7.16 o 
   0   3  13        1.11        1.97      5.21 o 
                                                 
